# Supplementary material for: Event Rates, Hospital Utilization, and Costs Associated with Major Complications of Diabetes: A Multicountry Comparative Analysis
Source: PLoS Med. 2010 Feb 23;7(2):e1000236. doi: 10.1371/journal.pmed.1000236 (PMC2826379; doi:10.1371/journal.pmed.1000236)
Supplement: Dataset S1 — Cost calculator for major complications of diabetes. (9.69 MB XLS) [file pmed.1000236.s001.xls]

## Sheet: About
	Cost calculator for major complications of diabetes
	Version		1.2
	Date		2009-12-16
	Created by		Joshua A Salomon and Philip Clarke
	Provided as supporting information for:
	Event rates, hospital utilization and costs associated with major complications of diabetes: multi-country comparative analysis
	Philip M Clarke, Paul Glasziou, Anushka Patel, John Chalmers, Mark Woodward, Stephen B Harrap and Joshua A Salomon on behalf of the ADVANCE Collaborative Group

## Sheet: Calculator
INPUT SETTINGS:
Country or region	United Kingdom
Age	68.5
Male	0.5
Hospital type	Tertiary
OUTPUTS:
	Estimate	95% C.I.
Cost per bed-day	298.083	(196 - 432)
	Probability of admission		Average number of bed-days, conditional on admission		Average yearly cost (2008 Int $)		Average yearly cost (2008 Local Currency)*
	Estimate	95% C.I.	Estimate	95% C.I.	Estimate	95% C.I.	Estimate	95% C.I.
All patients	0.149067	(0.141 - 0.158)	10.7288	(9.9 - 11.7)	476.727	(308 - 701)	309.396	(200 - 455)
No event, survive	0.100708	(0.094 - 0.108)	9.71895	(8.8 - 10.6)	291.756	(189 - 429)	189.35	(122 - 278)
No event, die	0.63736	(0.558 - 0.715)	20.3144	(17.1 - 24.5)	3859.45	(2,437 - 5,885)	2504.78	(1,581 - 3,819)
Events in this year, nonfatal
Major coronary	0.952573	(0.936 - 0.968)	13.8993	(12.2 - 16.0)	3946.64	(2,535 - 5,842)	2561.37	(1,645 - 3,791)
Major cerebrovascular	0.928229	(0.901 - 0.950)	16.7627	(14.3 - 19.6)	4638.07	(3,005 - 6,822)	3010.11	(1,950 - 4,427)
Heart failure	0.96273	(0.940 - 0.982)	16.1049	(13.9 - 18.5)	4621.67	(2,930 - 6,629)	2999.46	(1,902 - 4,302)
Peripheral vascular	0.342291	(0.295 - 0.387)	14.8196	(12.2 - 17.8)	1512.06	(908 - 2,262)	981.325	(589 - 1,468)
Nephropathy	0.26354	(0.214 - 0.317)	11.7665	(9.3 - 14.5)	924.338	(540 - 1,440)	599.895	(351 - 935)
Events in this year, fatal
Major coronary	0.453409	(0.351 - 0.563)	13.1569	(9.8 - 17.3)	1778.2	(997 - 2,917)	1154.05	(647 - 1,893)
Major cerebrovascular	0.967281	(0.888 - 1.000)	20.3413	(10.2 - 35.0)	5864.99	(2,599 - 11,112)	3806.38	(1,687 - 7,212)
Heart failure	0.51617	(0.368 - 0.668)	15.2447	(10.9 - 20.3)	2345.56	(1,263 - 3,984)	1522.27	(820 - 2,585)
Peripheral vascular	0.890923	(0.846 - 0.926)	30.9757	(24.1 - 40.0)	8226.18	(5,036 - 12,459)	5338.79	(3,269 - 8,086)
Nephropathy	0.848856	(0.785 - 0.899)	24.5942	(18.5 - 32.3)	6223.06	(3,753 - 9,447)	4038.76	(2,435 - 6,131)
History of event
Major coronary	0.142116	(0.128 - 0.158)	10.3614	(9.1 - 11.5)	438.93	(272 - 658)	284.866	(177 - 427)
Major cerebrovascular	0.12676	(0.113 - 0.142)	10.9623	(9.7 - 12.4)	414.208	(258 - 624)	268.821	(168 - 405)
Heart failure	0.172566	(0.147 - 0.201)	13.1722	(11.1 - 15.3)	677.563	(411 - 1,033)	439.739	(267 - 671)
Peripheral vascular	0.139759	(0.114 - 0.166)	13.6093	(10.9 - 16.7)	566.958	(336 - 899)	367.956	(218 - 583)
Nephropathy	0.179151	(0.141 - 0.221)	9.98161	(7.6 - 12.7)	533.036	(310 - 836)	345.941	(201 - 543)
*Note: For regional cost estimates, no local currency units are provided, so both sets of cost estimates are identical (i.e. reported in international dollars)
																									Congestive heart failure
																									Estimate	Low	High

## Sheet: Parameters
Country	Region	2008 GDP	IMF PPP XR
Australia	1	35677	1.483
Canada	1	36444	1.23
China	2	5962	3.793
Czech Republic	3	24712	14.109
Estonia	3	20657	9.108
France	1	34045	0.915
Germany	1	35613	0.855
Hungary	3	19329	135.531
India	2	2972	15.927
Ireland	1	44195	0.976
Italy	1	30756	0.865
Lithuania	3	18826	1.75
Malaysia	2	14215	1.922
Netherlands	1	40850	0.88
New Zealand	1	27027	1.552
Philippines	2	3510	23.346
Poland	3	17625	1.902
Russia	3	16139	18.4
Slovakia	3	22081	0.564
United Kingdom	1	35445	0.649
Asia	2	6026.69	1
Eastern Europe	3	19800.3	1
EME	1	36101.6	1
Hospital type
Primary	1
Secondary	2
Tertiary	3
Sources: GDP World Bank 2008
PPP Exchange Rates, IMF World Economic Outlook Database October 2009

## Sheet: Coefficients
	Stage 1 Model																										Stage 2 Model
	male	age	eme	asia	eeurope	coronary	cerebro-vascular	heart failure	peripheral vascular	nephro-pathy	history coronary	history cerebro-vascular	history heart failure	history peripheral vascular	history nephro-pathy	multiple events	death with stroke, asia	death with stroke, eeurope	death with stroke, eme	death with coronary or hf, asia	death with coronary or hf, eeurope	death with coronary or hf, eme	all other death, asia	all other death, eeurope	all other death, eme	constant	male	age	eme	asia	eeurope	coronary	cerebro-vascular	heart failure	peripheral vascular	nephro-pathy	history coronary	history cerebro-vascular	history heart failure	history peripheral vascular	history nephro-pathy	multiple events	death with stroke, asia	death with stroke, eeurope	death with stroke, eme	death with coronary or hf, asia	death with coronary or hf, eeurope	death with coronary or hf, eme	all other death, asia
Mean	0.0382282	0.0320897	0	-0.700676	-0.452047	5.18935	4.74919	5.44096	1.53628	1.16173	0.391555	0.259466	0.621831	0.372086	0.667273	-1.72364	-0.495725	-0.238876	0.826726	-3.0528	-3.20161	-3.18688	3.18349	2.62547	2.75331	-2.2085	-0.0574124	0.0169148	0	0.659898	0.230287	0.357761	0.545082	0.505046	0.421873	0.191181	0.0640069	0.120381	0.304033	0.336677	0.0266674	0.0645194	-0.49944	0.274388	0.193493	-1.05684	-0.671169	-0.0548942	0.435863
1000	0.0279997	0.0289566	0	-0.72488	-0.53419	5.40224	4.81271	5.67941	1.41701	1.4087	0.426754	0.250189	0.557747	0.373285	0.71507	-1.78479	-1.15922	-1.25431	0.658081	-3.57003	-2.51944	-3.0928	3.00673	2.84455	2.90165	-2.23001	-0.129273	0.0179948	0	0.605694	0.205637	0.34384	0.588318	0.44809	0.59615	0.0738982	0.0312332	0.250395	0.347701	0.407957	0.0498931	0.121855	-0.363702	0.283855	0.328119	-0.728392	-0.583173	0.0127084	0.328303
999	0.0422497	0.0333621	0	-0.651573	-0.371497	5.11982	4.64024	5.59441	1.52488	1.15515	0.34674	0.233075	0.639236	0.295538	0.675656	-2.13162	-0.803022	0.196346	16.3055	-2.66175	-3.46109	-2.89699	3.00132	2.19567	3.10805	-2.2125	-0.100564	0.0179509	0	0.623638	0.189681	0.339897	0.588047	0.434372	0.458753	-0.0153667	0.0439589	0.0526381	0.170694	0.374093	-0.0879215	-0.0604551	-0.267443	0.0109179	-0.205741	-0.971346	-0.279285	0.0726962	0.214945
998	0.011139	0.0315627	0	-0.788312	-0.552622	5.09925	4.73352	5.1939	1.48817	1.31114	0.361566	0.348268	0.637139	0.177703	0.715173	-1.66415	-1.1782	-0.510896	15.9605	-2.86057	-3.17154	-2.71436	3.11237	2.60129	2.80385	-2.14897	-0.133778	0.0166172	0	0.684213	0.200554	0.375433	0.55627	0.506052	0.563921	0.294081	-0.0083385	0.175136	0.373702	0.593374	0.123478	0.12909	-1.18509	-0.0246408	-0.262845	-1.17418	-0.658498	-0.13181	0.239245
997	0.00540594	0.0289778	0	-0.72135	-0.446474	5.30681	4.55595	6.10573	1.51735	1.25896	0.345688	0.292337	0.548251	0.380767	0.426088	-2.31321	-0.20641	-0.0651415	1.00015	-3.50046	-2.76559	-3.51905	3.05539	3.15625	2.88907	-2.19573	-0.0695743	0.0148437	0	0.690808	0.219901	0.411878	0.377215	0.497773	0.452928	0.138283	0.0765095	0.0763251	0.321721	0.371564	0.0267712	0.0655992	-0.388153	0.756244	0.66692	-1.31677	-0.931646	-0.112523	0.306547
996	-0.02397	0.0278208	0	-0.728226	-0.492749	5.10448	4.57372	5.31768	1.40078	1.08998	0.348744	0.391519	0.384508	0.301013	0.509421	-1.2063	-0.626776	-0.462901	0.828308	-2.72435	-3.08283	-2.91246	3.129	2.47287	3.0547	-2.13881	-0.0323399	0.0191791	0	0.537834	0.156928	0.20817	0.475684	0.46512	0.228113	-0.0147677	0.040902	0.103257	0.235276	0.273457	-0.0849037	0.297433	-0.0775257	0.0513707	0.388636	-0.87028	-0.475067	-0.095142	0.614694
995	0.0665642	0.0340317	0	-0.700235	-0.394862	5.06709	4.61125	5.22627	1.53769	1.1565	0.341049	0.323401	0.552552	0.28265	0.621759	-1.61026	-1.42218	-0.429028	1.05136	-2.42333	-3.05815	-2.61535	3.23262	2.68458	2.67914	-2.26518	-0.064495	0.0220406	0	0.711085	0.315081	0.26648	0.501947	0.386208	0.474181	0.0691203	0.0605813	0.148464	0.206823	0.34518	0.0751404	0.00360059	-0.971841	-0.16488	0.162682	-0.954292	-0.430022	0.209712	0.304402
994	0.0552175	0.0356092	0	-0.726885	-0.496122	5.37212	4.60485	5.71774	1.66946	1.15934	0.371308	0.303613	0.631703	0.322235	0.249709	-1.93275	-0.016583	-0.485831	17.0574	-3.34702	-3.63904	-3.28746	3.14403	2.62038	2.67953	-2.18652	-0.0573439	0.0183169	0	0.72563	0.287466	0.393178	0.454867	0.636206	0.295782	0.312793	0.0403414	0.108425	0.252865	0.306466	0.0816212	0.125099	-0.508233	0.580237	0.279092	-1.06991	-1.14404	-0.181427	0.382479
993	0.0616494	0.0319791	0	-0.638533	-0.500543	5.0499	4.70145	5.11765	1.30351	1.21122	0.350936	0.259588	0.660441	0.39973	0.680312	-1.37624	-0.825618	-0.487584	1.14915	-2.58459	-3.25762	-2.98652	3.12514	2.78254	2.87657	-2.1614	-0.0492035	0.0172084	0	0.659289	0.225558	0.320808	0.498254	0.542004	0.492433	0.178469	-0.0066299	0.128798	0.321946	0.382385	-0.00522933	0.0508421	-0.380115	0.168215	0.252231	-1.06982	-0.609131	-0.108335	0.387562
992	-0.0265812	0.0340149	0	-0.63425	-0.537851	5.53977	4.63904	5.57419	1.48769	1.06707	0.393485	0.371527	0.796474	0.476105	0.588106	-1.38852	-0.23821	1.49549	-0.343356	-3.56426	-3.20475	-3.55433	3.23916	2.95288	2.80412	-2.17812	-0.0138897	0.0129642	0	0.650444	0.288196	0.449425	0.478648	0.477797	0.515546	0.269856	0.0659322	0.0522314	0.241974	0.251565	-0.00212131	0.0308764	-0.725029	0.274167	0.016402	-0.793191	-0.843869	-0.28618	0.571273
991	0.0628492	0.0310051	0	-0.708951	-0.489038	5.14824	5.17726	5.76343	1.809	1.09943	0.391869	0.213444	0.526075	0.394729	0.569704	-2.52582	0.0263727	-1.24538	0.6625	-3.02592	-2.65579	-3.42292	3.181	3.00965	2.63384	-2.23631	-0.0943461	0.01484	0	0.652832	0.183138	0.281404	0.586774	0.492229	0.487929	0.167942	0.111684	0.215327	0.309926	0.234047	-0.0661019	0.282552	-0.878866	-0.133049	-0.269589	-1.05505	-0.729846	0.0229835	0.376447
990	-0.0236162	0.0317375	0	-0.697421	-0.491951	5.34248	4.47063	5.3227	1.5391	1.30105	0.447233	0.302449	0.806552	0.489975	0.574001	-1.40087	-0.0964353	-0.643599	16.586	-3.79083	-3.64462	-3.21328	3.39705	2.98319	3.09966	-2.18887	-0.0400472	0.0163896	0	0.642387	0.218801	0.359254	0.491135	0.526906	0.512432	0.302932	0.0652917	0.0665466	0.187031	0.339935	0.141912	0.0310252	-0.413233	0.215884	0.424608	-0.965801	-0.800576	-0.315762	0.45319
989	0.0578139	0.0365366	0	-0.660517	-0.442413	5.3311	4.85956	5.26822	1.49635	1.101	0.462186	0.298743	0.638978	0.444122	0.715802	-1.35993	0.28795	-1.32427	0.49038	-3.15869	-2.69972	-3.4205	3.21348	2.24467	2.57541	-2.22809	-0.0763428	0.0177603	0	0.681454	0.307524	0.270738	0.550211	0.525585	0.48027	0.357518	-0.0259834	0.0729412	0.306813	0.310427	0.0469413	0.0140054	-0.57998	0.313962	-0.184341	-0.837086	-0.648865	0.0238271	0.341175
988	0.0327611	0.0368755	0	-0.663756	-0.447494	5.33006	4.78563	5.24298	1.43405	1.20666	0.462735	0.216186	0.490652	0.234557	0.795558	-1.43458	0.0566029	-0.670243	0.690977	-3.52146	-3.09331	-3.36985	3.42758	3.00454	2.33896	-2.18496	-0.106665	0.0189486	0	0.544514	0.136037	0.366223	0.545116	0.43789	0.329412	-0.0139228	0.0434099	0.121788	0.237632	0.331068	-0.0897673	0.0280159	-0.528491	0.160251	0.286889	-1.40387	-0.649671	-0.138991	0.511135
987	0.100705	0.0364744	0	-0.699058	-0.372911	5.07004	4.93946	4.99027	1.39276	1.16407	0.359785	0.381861	0.55677	0.267119	0.464426	-1.73718	1.39185	-0.595906	18.799	-2.52254	-2.94669	-2.93111	3.46105	2.37605	2.78279	-2.2168	-0.0633672	0.0198671	0	0.635364	0.272052	0.369618	0.669596	0.544004	0.31357	0.18706	0.0489838	0.132421	0.369723	0.276255	0.0967328	0.0775409	-0.244582	-0.160272	0.46844	-1.24517	-0.772856	-0.218079	0.452112
986	-0.00158149	0.0318996	0	-0.723775	-0.468236	5.39615	4.81018	5.70504	1.73759	1.28783	0.491738	0.346976	0.631413	0.505013	0.74518	-2.17356	-0.644208	0.188856	-0.00978256	-2.70368	-3.37833	-3.62349	3.29866	2.51121	2.74269	-2.18571	-0.0877176	0.0183572	0	0.713933	0.213312	0.416379	0.54664	0.508254	0.431818	0.173218	0.117294	0.111821	0.234686	0.376574	0.132148	0.0515296	-0.637922	0.222456	0.417399	-1.16312	-0.530781	-0.155978	0.537461
985	0.0814583	0.0317101	0	-0.704248	-0.45994	5.159	4.67574	5.35831	1.49463	1.21076	0.328929	0.266954	0.684064	0.385322	0.728777	-2.04956	-0.410441	-0.806796	0.944797	-2.88581	-2.91516	-3.01099	2.94161	2.16933	2.75384	-2.287	-0.0796183	0.0189668	0	0.636961	0.218633	0.376277	0.639642	0.481392	0.434876	0.35464	0.144178	0.143912	0.374834	0.249145	0.0404432	0.102598	-0.981119	0.165778	0.0674721	-1.09369	-0.878982	-0.160194	0.492712
984	0.0738457	0.0309739	0	-0.772238	-0.481654	5.47426	4.82744	5.69929	1.53948	1.19818	0.336958	0.246708	0.579211	0.416251	0.58542	-1.887	-0.823877	-1.45347	-0.376237	-3.24739	-3.26034	-3.46799	3.02721	2.41514	2.6736	-2.17106	-0.0217084	0.0180681	0	0.640213	0.249265	0.367303	0.546799	0.573094	0.328641	0.0901206	0.0377658	0.145587	0.325643	0.345374	0.210599	0.183083	-0.484436	0.0616704	0.817458	-1.31517	-0.571227	-0.363434	0.329904
983	0.122786	0.0348723	0	-0.694348	-0.399346	5.50012	4.86535	5.56042	1.45959	1.1599	0.426473	0.271496	0.598028	0.181312	0.563941	-1.69375	-0.525691	-0.74483	0.617984	-3.12201	-3.56793	-3.90288	2.92747	2.48588	2.43746	-2.27183	-0.0754279	0.0184456	0	0.664702	0.286935	0.350517	0.589056	0.445388	0.2486	0.206694	0.194519	0.071698	0.31791	0.2494	0.00995794	0.19455	-0.710341	-0.0698024	0.168461	-1.0046	-0.396485	0.00580372	0.557978
982	0.0910812	0.0293133	0	-0.803242	-0.469698	5.1444	4.68156	5.15215	1.46709	1.2742	0.314299	0.241695	0.660108	0.173997	0.643093	-1.68326	-0.371438	0.483509	17.0076	-3.07394	-3.01321	-3.43019	3.42572	2.55166	2.98589	-2.16677	0.00343431	0.017524	0	0.742196	0.315163	0.338002	0.334211	0.433265	0.371169	0.082824	0.0477187	0.045371	0.323791	0.261511	-0.0774081	0.141993	-0.701925	0.62932	0.787537	-0.861291	-1.01277	0.0695976	0.375201
981	0.0381249	0.0291033	0	-0.728508	-0.516998	5.75363	4.73653	5.72978	1.29632	1.00697	0.405615	0.197546	0.587125	0.271774	0.550907	-1.09372	-0.151576	-1.57812	16.9541	-3.08226	-3.26731	-4.02167	3.43046	2.59563	2.9269	-2.1948	-0.0914171	0.0167806	0	0.623043	0.191624	0.366777	0.566915	0.571014	0.446445	0.399612	0.081227	0.0390325	0.335125	0.467881	0.0651838	0.129548	-0.349684	0.0460324	-0.290692	-1.05615	-0.696134	-0.186697	0.50526
980	0.00431995	0.0292445	0	-0.739766	-0.502911	5.00293	4.82424	5.11136	1.72579	1.10901	0.336744	0.280841	0.737728	0.491476	0.531139	-1.76847	-1.02768	-0.486055	-0.131448	-2.36738	-3.70208	-3.09688	3.09758	3.05061	2.82096	-2.15176	-0.0679768	0.0179762	0	0.714269	0.274562	0.297358	0.514098	0.52687	0.35711	0.247888	0.133579	0.107625	0.313704	0.365267	0.199258	0.0278282	-0.828317	0.275453	-0.276005	-0.886519	-0.645483	-0.0411323	0.369039
979	0.00817529	0.0325731	0	-0.751016	-0.498722	5.15037	4.74791	5.46698	1.71133	1.30373	0.263569	0.28292	0.548215	0.390679	0.756641	-1.17754	-0.391104	-1.46607	16.1541	-3.20944	-2.78832	-3.24036	3.15561	2.80287	3.001	-2.18486	-0.0559045	0.012915	0	0.639569	0.179564	0.33061	0.499133	0.567693	0.479781	0.309873	0.0559746	0.168757	0.326855	0.274386	0.281772	-0.101565	-0.384679	0.73523	0.774374	-1.21359	-0.629246	0.020222	0.374416
978	0.0775919	0.0353109	0	-0.739511	-0.420117	5.34272	5.34742	5.22168	1.35753	1.29864	0.37911	0.27031	0.472768	0.201234	0.735816	-1.64305	-0.754926	-0.910639	-0.479022	-3.55187	-2.63649	-3.01903	3.22642	2.51251	3.06031	-2.21698	-0.0468182	0.0205397	0	0.683851	0.263617	0.394321	0.514704	0.604373	0.528018	0.103129	0.114179	0.0777069	0.328869	0.512343	-0.0853604	-0.0805752	-0.281374	0.188353	0.489439	-0.832139	-0.654445	-0.0527836	0.525892
977	0.062096	0.0312345	0	-0.739208	-0.484447	5.07821	4.92387	4.99769	1.42262	1.14117	0.40654	0.22276	0.596723	0.346674	0.768618	-1.28358	-0.736164	-0.137246	0.526323	-2.83962	-3.26062	-2.9439	3.20813	2.69104	2.25364	-2.17871	-0.0569527	0.0151014	0	0.692865	0.192408	0.439093	0.640127	0.483821	0.575975	0.218517	0.09911	0.105317	0.311057	0.320802	-0.112588	0.167753	-1.02525	0.210956	0.0670198	-1.12574	-0.742368	-0.351048	0.589677
976	0.0132979	0.0327866	0	-0.722975	-0.496608	4.92161	4.67448	5.02428	1.52502	1.24866	0.367825	0.231607	0.680305	0.304712	0.857352	-1.56431	-1.44961	1.21079	18.1223	-2.92275	-2.94996	-2.54573	2.93489	2.86636	2.98578	-2.20428	-0.00394405	0.013981	0	0.700972	0.290382	0.478268	0.556011	0.53544	0.39005	0.252466	0.0589612	0.0242491	0.248581	0.223253	-0.0434045	-0.164272	-0.177042	0.80276	0.0648629	-0.897201	-0.74964	0.104117	0.423869
975	-0.0356669	0.0335796	0	-0.635463	-0.448091	5.43001	4.67453	5.65955	1.40892	1.44843	0.398747	0.246701	0.565133	0.197713	0.566762	-1.62098	-0.92131	-0.42714	16.6752	-3.40409	-3.64007	-3.51503	3.17637	2.91387	2.80488	-2.12345	0.00173165	0.0161371	0	0.664744	0.267343	0.345849	0.509675	0.453169	0.406986	0.146879	-0.0319924	0.0454297	0.318407	0.388205	-0.0756687	0.0216971	-0.600661	0.310922	0.314617	-1.2327	-0.611264	-0.0814131	0.440294
974	0.0161875	0.0306383	0	-0.752234	-0.482275	5.22237	4.79963	5.05198	1.47176	1.22987	0.447561	0.324834	0.547605	0.351362	0.839897	-1.81077	0.00039793	-0.699748	15.6277	-2.9788	-2.44636	-2.97035	3.00976	2.32376	2.37092	-2.20263	-0.116073	0.00781945	0	0.664957	0.222595	0.464898	0.539737	0.524901	0.438244	0.173432	0.0776395	0.0928452	0.304284	0.184136	-0.141051	-0.047726	-0.314557	0.561899	0.152979	-1.06047	-0.722031	-0.129416	0.377383
973	0.00723901	0.0286237	0	-0.681278	-0.446218	5.18294	4.86088	5.2433	1.50448	1.32784	0.397628	0.218783	0.573462	0.368834	0.586914	-1.60787	-1.12582	-0.301368	17.7643	-3.10206	-3.60086	-3.0271	3.3165	2.63171	2.93434	-2.14991	-0.121677	0.0130232	0	0.658122	0.310117	0.376367	0.70135	0.443473	0.410018	0.11824	0.131214	0.155483	0.333857	0.371243	-0.0554944	0.115362	-1.18755	0.506204	-0.544941	-1.02059	-0.924375	0.112826	0.385492
972	0.0336219	0.0311404	0	-0.729612	-0.473101	5.18149	4.68782	5.28653	1.53368	1.20836	0.428127	0.368762	0.623538	0.196964	0.4341	-1.69297	0.151193	0.626394	17.134	-3.01416	-3.46224	-3.01718	3.17631	2.88102	2.66693	-2.18846	-0.00878574	0.0211043	0	0.68691	0.231939	0.349784	0.622705	0.421028	0.532795	0.223742	0.0037889	0.058045	0.345528	0.290455	-0.172867	-0.08888	-0.608768	0.193463	-0.0895311	-0.967092	-0.420126	0.0278662	0.206181
971	-0.0020507	0.0342597	0	-0.553985	-0.362739	4.88503	4.62447	5.11005	1.49151	1.27439	0.395963	0.308308	0.589272	0.449896	0.684409	-1.70033	0.342521	-0.770056	17.6203	-3.0198	-2.86656	-2.86299	2.88464	2.96965	2.88313	-2.2451	-0.0949289	0.0181782	0	0.60918	0.163319	0.311472	0.583459	0.408478	0.397585	0.0688011	-0.0604129	0.145966	0.350002	0.227455	0.0398458	0.140752	-0.215171	0.572177	0.17313	-1.25597	-0.663593	-0.16402	0.526863
970	0.0994441	0.0311727	0	-0.677581	-0.39663	5.09748	4.7514	5.59015	1.52562	1.13298	0.43774	0.275068	0.716107	0.393453	0.548085	-1.67756	-0.263962	0.735797	0.0588576	-3.24204	-3.55421	-3.29023	3.23437	2.57486	2.82057	-2.34188	-0.0979239	0.017877	0	0.636069	0.209055	0.331405	0.578884	0.493246	0.305551	0.233784	0.117358	0.185837	0.351428	0.386158	0.146061	-0.0788371	-0.407177	-0.0371707	-0.0350401	-1.03673	-0.607353	-0.141891	0.232237
969	0.0234759	0.0347839	0	-0.71337	-0.476145	5.17765	4.66794	5.39185	1.55704	1.28776	0.406438	0.255588	0.617775	0.48428	0.50142	-1.58502	-0.0796718	-0.567829	16.0872	-2.46613	-3.22387	-3.1424	3.32187	2.31051	2.65167	-2.16459	-0.0649001	0.0170328	0	0.606797	0.170183	0.318126	0.528673	0.508359	0.404223	0.265748	0.050813	0.156744	0.356226	0.300821	0.057825	0.184083	-0.421659	0.113824	0.152423	-1.14487	-0.847295	0.00365375	0.604163
968	0.0289297	0.0332039	0	-0.739705	-0.458146	5.36151	4.58414	5.34383	1.51743	1.15473	0.262912	0.0814004	0.670892	0.465017	0.620747	-2.17296	0.799143	-0.643483	16.5211	-3.38392	-3.41257	-3.29595	3.19522	2.89963	2.7699	-2.17666	-0.0570355	0.0202164	0	0.650659	0.275448	0.326527	0.474645	0.39303	0.290626	-0.00938214	0.0492158	0.123532	0.180381	0.456197	-0.0270443	0.302439	-0.976684	0.0751927	0.314119	-1.10601	-0.477178	0.105848	0.480787
967	-0.00830951	0.0299647	0	-0.646733	-0.467034	5.38814	4.69264	5.62088	1.57771	1.36369	0.395006	0.388156	0.680673	0.372954	0.424081	-2.81124	0.0405005	-0.173474	17.3862	-3.19246	-3.6389	-3.2064	3.27192	2.66917	2.96987	-2.16393	-0.111076	0.0152279	0	0.735393	0.276395	0.414263	0.603066	0.45308	0.590076	0.257867	0.191018	0.0403309	0.246614	0.451902	0.111115	-0.0242063	-0.110551	0.34737	0.365281	-1.0906	-0.406118	-0.0845942	0.501271
966	0.035734	0.0289108	0	-0.712504	-0.452853	5.21142	4.51139	5.47261	1.56756	1.31374	0.373151	0.26971	0.66216	0.433185	0.813249	-2.1407	-0.37396	-0.196508	16.3565	-3.11257	-3.22569	-3.22751	3.25594	2.7126	2.66754	-2.19838	0.00247322	0.0153616	0	0.717648	0.281495	0.490911	0.56944	0.52326	0.560569	0.134205	0.121139	0.0524143	0.288768	0.315516	-0.142049	0.0384274	-0.343724	0.70055	0.395252	-0.984326	-1.03855	-0.136714	0.425982
965	0.0336055	0.0294476	0	-0.701434	-0.467307	5.24334	4.75917	5.78105	1.54917	0.918563	0.315413	0.318624	0.73531	0.3583	0.654391	-1.45874	-0.767957	-0.772524	0.782354	-2.97988	-3.26088	-3.35039	3.32882	2.99212	2.79292	-2.1778	-0.0541817	0.0181808	0	0.648633	0.202998	0.297885	0.402002	0.459304	0.327515	0.134553	0.0160794	0.106521	0.256134	0.347929	-0.0724005	0.206311	-0.169449	0.327568	0.454602	-1.00769	-0.83119	0.061372	0.341954
964	0.0414852	0.0362784	0	-0.689996	-0.397739	4.91044	4.62735	5.15048	1.56708	1.24028	0.339819	0.265775	0.645704	0.414134	0.664482	-1.71187	-0.286174	0.215392	0.111538	-2.59903	-2.88326	-2.9581	3.22297	2.43447	2.80826	-2.21258	-0.0579874	0.0173764	0	0.637188	0.235705	0.301849	0.560588	0.476849	0.382426	0.189335	0.0552647	0.285294	0.294755	0.108709	0.0657312	-0.0182952	-0.213352	0.734998	0.367267	-1.34874	-0.783015	0.219244	0.59471
963	0.0627789	0.0381985	0	-0.63784	-0.286514	5.1903	4.56034	5.65736	1.39628	1.1773	0.39741	0.301174	0.639758	0.351694	0.647157	-2.24043	-1.14774	0.389063	0.553297	-2.99113	-3.94903	-3.05848	3.08023	2.16174	2.47481	-2.17598	-0.0384931	0.0161413	0	0.59164	0.192025	0.282692	0.792456	0.576819	0.378161	0.411387	0.0645171	0.194536	0.329599	0.312718	0.162158	-0.0774827	-0.621483	0.375997	0.24813	-1.04576	-0.588795	-0.108375	0.294622
962	0.0513	0.0295398	0	-0.731307	-0.422155	5.21157	4.59401	5.2931	1.60702	0.979187	0.376595	0.191989	0.620787	0.34159	0.722258	-0.986864	-1.23042	0.10838	17.0095	-2.96969	-3.60658	-3.20789	3.25466	2.74378	2.79099	-2.16199	-0.0711685	0.0168321	0	0.621124	0.158757	0.301542	0.463711	0.550748	0.342866	0.271894	0.00499616	0.139488	0.267154	0.263059	0.116101	-0.00436552	-0.389167	0.711551	0.29626	-1.12994	-0.654148	0.0769439	0.381227
961	0.0681169	0.0347713	0	-0.706137	-0.47351	5.28016	4.48156	5.36454	1.50854	1.27392	0.409736	0.279393	0.490137	0.248987	0.596409	-1.70385	0.791073	-0.424788	17.0728	-2.91495	-2.91348	-3.66106	3.48863	2.64903	2.75164	-2.22479	-0.115891	0.0202181	0	0.72661	0.231236	0.341951	0.615039	0.470692	0.308384	0.310107	0.0774939	0.0701976	0.375747	0.438157	0.0450854	0.111217	-0.0641262	0.0876081	0.431757	-1.20737	-0.623487	0.0278634	0.300083
960	-0.00750391	0.0340561	0	-0.708279	-0.425531	5.25854	4.89285	5.72749	1.53238	1.34448	0.33644	0.350422	0.644426	0.254504	0.922683	-1.68447	0.112057	0.711222	0.426165	-3.08613	-3.19316	-3.07919	3.69248	3.19753	3.11546	-2.30803	-0.0552595	0.0176323	0	0.694675	0.214251	0.410156	0.569617	0.561569	0.38054	0.293854	0.0740639	0.119728	0.384681	0.354039	-0.165264	-0.0202712	-0.403175	0.689992	0.570507	-0.83913	-0.675793	0.021362	0.553116
959	0.015189	0.0283473	0	-0.733719	-0.42099	5.46318	4.82264	5.8306	1.58269	0.93442	0.431318	0.29658	0.512624	0.241204	0.556377	-1.36684	-1.30391	-0.188118	0.546214	-3.37874	-3.21745	-3.45191	2.87365	2.58406	2.64206	-2.25037	-0.0985155	0.0186428	0	0.667786	0.338698	0.473558	0.553426	0.495365	0.445218	0.242494	0.0914586	0.0192545	0.241961	0.430225	0.173968	0.0815463	-0.186684	0.231929	-0.17887	-1.16527	-0.80877	-0.0110212	0.419125
958	0.0195708	0.0310653	0	-0.601774	-0.420641	5.18216	4.83312	5.84318	1.55772	0.986334	0.351469	0.307859	0.650216	0.443365	0.546156	-2.05094	-1.04811	0.299923	17.1791	-2.98116	-2.85736	-3.57989	3.22362	2.2412	2.54213	-2.24768	-0.0816971	0.0132497	0	0.684286	0.209625	0.329389	0.457667	0.39189	0.275486	0.114073	0.137543	0.13274	0.339341	0.381861	-0.0492559	0.637673	-0.6409	0.411619	0.3257	-1.25514	-0.979785	-0.00950787	0.414062
957	0.00206431	0.027128	0	-0.676033	-0.504763	5.16361	4.93063	5.24665	1.63862	1.18609	0.409711	0.217698	0.708326	0.500825	0.744371	-1.8223	-0.0445692	0.260229	-0.0465761	-2.61191	-3.48473	-3.39242	3.108	2.9986	2.55092	-2.18225	-0.0308297	0.0146821	0	0.662023	0.243881	0.326939	0.608586	0.664502	0.403993	0.180246	0.0789531	0.0550318	0.420209	0.307907	-0.086778	-0.0909976	-0.737906	0.380056	0.482567	-1.02446	-0.699354	-0.226039	0.606937
956	0.0683574	0.0296268	0	-0.664911	-0.325855	5.50214	4.53826	5.70864	1.4102	1.09571	0.346192	0.328281	0.630652	0.395882	0.502702	-1.16707	-0.04024	0.257943	15.7551	-3.13983	-3.81281	-3.84981	3.3457	2.35404	2.54139	-2.18801	-0.0309052	0.0193199	0	0.70087	0.298193	0.45341	0.497937	0.466439	0.453278	0.152154	0.0570113	0.117514	0.174422	0.359263	-0.19708	0.151102	-0.284116	0.673434	-0.264043	-1.23477	-0.952052	-0.103935	0.286178
955	0.0833112	0.0344645	0	-0.630408	-0.351934	5.07332	4.8189	5.81891	1.45244	1.01567	0.409109	0.284249	0.686729	0.31737	0.505447	-1.44072	-1.2556	0.0948481	18.1173	-2.84564	-3.13572	-3.23128	3.68257	2.35206	3.12394	-2.28643	-0.0686394	0.0203149	0	0.667365	0.176535	0.339899	0.499131	0.591716	0.212249	0.221501	0.0470496	0.0759029	0.333926	0.548574	0.254874	0.0935252	-0.787053	0.192631	-0.228968	-1.12003	-0.534708	-0.257442	0.280812
954	0.0644681	0.0364274	0	-0.674263	-0.393646	5.1303	4.44586	5.48301	1.43723	1.05889	0.409262	0.299355	0.493084	0.346375	0.619067	-1.14029	-0.559232	0.54644	0.315451	-2.83025	-3.0679	-2.98023	3.32843	2.10567	2.53983	-2.26434	-0.0657931	0.0178288	0	0.709995	0.173851	0.392847	0.541642	0.474182	0.426449	0.323596	0.0706802	0.137434	0.370913	0.254329	0.143614	0.23803	-0.686629	0.345852	-0.0766729	-1.06582	-0.586932	0.0411062	0.495714
953	0.0277899	0.02897	0	-0.732333	-0.410136	5.53236	4.41796	5.59354	1.65604	1.3832	0.404381	0.213934	0.492748	0.322348	0.567408	-2.10949	-0.0951576	0.463885	1.18641	-3.78857	-3.35008	-3.11569	3.33798	1.89459	2.8057	-2.16847	-0.0557876	0.0200917	0	0.61774	0.200744	0.388854	0.537382	0.536523	0.444378	0.298244	0.122697	0.11611	0.374389	0.490867	0.168178	0.0885724	-0.25019	0.494545	0.0976337	-1.44251	-0.76319	-0.151794	0.450858
952	0.0206396	0.0308584	0	-0.716854	-0.425186	4.99863	5.10306	5.14831	1.64301	1.26363	0.378558	0.209716	0.683729	0.434484	0.966668	-1.85013	-0.977905	-0.523725	15.9411	-2.63378	-3.26972	-3.04817	3.43439	2.34188	2.77796	-2.20777	-0.0250266	0.0159277	0	0.659599	0.243319	0.345392	0.554123	0.436983	0.384205	0.151012	0.070314	0.112833	0.227838	0.241555	0.0907277	0.195124	-0.604779	0.334526	0.191335	-1.25216	-0.695041	0.163578	0.389375
951	0.029026	0.0358163	0	-0.639101	-0.441182	5.40471	4.81736	5.65874	1.50908	1.25911	0.388438	0.184518	0.688952	0.292935	0.689865	-2.06388	0.141676	-1.09026	-0.0648093	-2.82704	-3.10214	-3.67814	3.37086	2.8063	2.83328	-2.22242	-0.0384113	0.0140549	0	0.663094	0.277869	0.447621	0.560171	0.414773	0.478609	0.24926	0.102725	0.185019	0.217564	0.341474	-0.0465732	-0.0575776	0.0215629	0.537097	0.0999853	-1.30085	-0.668621	0.185915	0.418028
950	0.0654655	0.0350534	0	-0.651129	-0.426352	5.23794	4.46094	5.47238	1.68521	1.10635	0.426474	0.232579	0.46051	0.306621	0.707778	-1.9329	-0.149658	-0.860123	-1.10471	-2.77141	-3.72836	-3.01559	3.22377	3.19341	2.74497	-2.25111	-0.0324654	0.0164006	0	0.697079	0.257053	0.474005	0.636288	0.612887	0.503877	0.24172	0.0808903	0.0825789	0.191087	0.363093	0.212314	-0.0230378	-0.560508	0.388883	0.312384	-1.16284	-0.749046	-0.155095	0.375817
949	0.00703359	0.034869	0	-0.699253	-0.441811	5.14585	4.98262	5.69049	1.42724	1.16737	0.349619	0.318499	0.78079	0.220592	0.546978	-1.67585	-0.932929	-0.441953	16.4645	-3.0147	-3.25505	-3.19109	3.27763	2.29989	2.63415	-2.20482	-0.00384877	0.0170135	0	0.667997	0.243481	0.306726	0.552461	0.550532	0.379518	0.0980203	0.00816132	0.176312	0.254873	0.252948	-0.0595531	0.125504	-1.19046	0.0893884	0.914844	-0.989651	-0.691569	0.0458467	0.567222
948	0.0366049	0.0327562	0	-0.741091	-0.471192	5.53427	4.73161	5.9793	1.55605	1.00341	0.321431	0.245429	0.53963	0.309411	0.599481	-1.81803	-0.788016	0.241267	0.16784	-3.56755	-3.19513	-3.6689	3.4698	2.6713	2.94555	-2.14844	-0.0653049	0.0156505	0	0.709366	0.291645	0.302141	0.394224	0.432761	0.356834	0.160082	0.0423781	0.1347	0.22432	0.450659	0.0971791	0.196155	-0.0687526	0.483501	0.913776	-1.15853	-0.57299	0.0772312	0.544274
947	0.0878092	0.0322908	0	-0.649855	-0.43101	5.04861	4.73536	5.82138	1.4495	1.24035	0.433425	0.273965	0.521433	0.350294	0.52324	-1.96762	0.615356	1.25121	1.18973	-2.99574	-3.43943	-3.15767	3.20181	2.64039	3.00012	-2.25822	-0.0570915	0.0163515	0	0.715122	0.287146	0.338635	0.521687	0.50168	0.335534	0.0459162	0.099084	0.165684	0.21823	0.256292	-0.027033	0.091919	-0.763275	-0.0846397	-0.129552	-1.09315	-0.749528	0.171213	0.447554
946	0.0160857	0.0328962	0	-0.711072	-0.503382	5.1729	4.60062	5.05331	1.55487	1.3014	0.346129	0.362637	0.569972	0.386857	0.635045	-2.03462	1.94967	1.60547	0.330203	-3.24568	-3.24172	-3.16476	3.00118	2.34608	2.87809	-2.23253	-0.0363199	0.0164736	0	0.613355	0.243398	0.406811	0.601756	0.490325	0.353612	0.0891381	0.0764435	0.0389889	0.264924	0.270503	-0.0259016	0.00919536	-0.538407	0.472947	0.256183	-0.691687	-0.633116	-0.023471	0.346073
945	0.0493557	0.0351689	0	-0.700305	-0.453716	5.27181	4.91442	5.31544	1.66077	1.12917	0.403742	0.323337	0.503904	0.438443	0.826241	-1.70039	0.0627557	0.182041	0.377959	-2.95512	-3.37851	-3.3142	2.80515	2.60676	2.54382	-2.23285	-0.0463903	0.0142449	0	0.723074	0.256141	0.377852	0.504935	0.577978	0.391042	0.27206	-0.0522191	0.154036	0.416625	0.226901	-0.0714381	0.038273	-0.368824	0.80544	0.325266	-1.40971	-0.63443	-0.210352	0.443421
944	0.0387448	0.0341094	0	-0.623747	-0.465561	5.18429	4.51236	5.29294	1.376	1.08264	0.457835	0.291379	0.657573	0.371024	0.609602	-1.36687	0.257775	-0.372819	15.6141	-3.03333	-3.60207	-3.39121	2.73442	2.3562	2.74451	-2.20254	-0.0754139	0.0132853	0	0.632795	0.213757	0.271755	0.662169	0.488879	0.452033	0.42742	0.119405	0.153492	0.260646	0.232392	0.153363	0.168154	-1.3775	0.1956	0.302625	-1.06138	-1.02187	-0.381141	0.468536
943	0.0947621	0.0271105	0	-0.705096	-0.411656	5.14706	4.63154	5.64335	1.65574	1.27862	0.39104	0.255001	0.600884	0.479424	0.777511	-2.40758	0.0470821	1.75223	1.23942	-3.08287	-3.85869	-3.28882	3.21311	2.54453	2.89064	-2.28352	-0.0667236	0.0155036	0	0.637783	0.229471	0.365413	0.617162	0.433908	0.291379	0.146642	0.00319592	0.145812	0.220436	0.191308	-0.0742152	-0.0362521	-0.516371	0.200796	0.402097	-1.12501	-0.734551	0.208373	0.355769
942	0.0344718	0.029912	0	-0.715416	-0.493838	5.04436	4.86342	4.86476	1.34244	1.27752	0.420087	0.232266	0.571079	0.433041	0.562908	-1.26307	-0.322462	-1.07422	-0.434579	-2.68133	-3.08389	-2.97048	2.97942	2.64789	2.36192	-2.19337	-0.0738624	0.0181268	0	0.726742	0.285227	0.454893	0.552931	0.539375	0.391612	0.134686	0.153666	0.168264	0.40097	0.385012	0.0145477	0.119935	-0.591228	-0.49638	-0.103165	-0.995641	-0.912823	0.0129932	0.46943
941	0.0306423	0.0287053	0	-0.777476	-0.407774	5.13643	4.88449	5.61096	1.43548	1.18653	0.431205	0.363309	0.652319	0.468205	0.643923	-1.97626	-0.672336	1.14128	17.8981	-2.79706	-3.32983	-3.43966	3.03153	2.20789	2.43432	-2.21907	-0.0755882	0.0156325	0	0.617446	0.24155	0.354628	0.635193	0.507902	0.455493	0.25548	0.0786297	0.0990512	0.292338	0.373284	-0.0107694	0.0695303	-0.610322	0.153487	-0.564301	-0.796742	-0.744935	0.15345	0.447706
940	0.0485356	0.0324277	0	-0.707439	-0.488275	5.29394	4.60086	5.37731	1.4142	1.16366	0.323571	0.295102	0.541351	0.386322	0.52414	-1.93556	-0.320898	17.6973	0.690388	-3.1819	-2.90188	-3.29646	3.22871	2.70303	2.72223	-2.22607	0.00061898	0.0126409	0	0.633108	0.285869	0.342573	0.542943	0.5054	0.484841	0.145492	0.0830364	0.052316	0.305175	0.226356	0.00519575	-0.035675	0.0002075	-0.0551848	0.801292	-0.733008	-0.762677	0.067867	0.285106
939	0.0311264	0.0300171	0	-0.733674	-0.43289	5.3861	4.73843	6.0023	1.47861	1.28474	0.414003	0.364783	0.660349	0.46711	0.491076	-2.1956	-0.247285	0.0963949	1.25722	-3.54928	-3.44406	-3.16952	3.75257	2.52256	2.95311	-2.21421	-0.0814611	0.0206612	0	0.606516	0.153723	0.340996	0.575471	0.495971	0.324753	0.22108	-0.019748	0.161148	0.261613	0.244103	-0.0277945	-0.010977	-0.391096	0.712657	0.13173	-1.365	-0.723783	-0.27365	0.437567
938	-0.0131131	0.0335561	0	-0.69286	-0.397793	5.13081	4.74971	5.08908	1.55499	1.15173	0.525453	0.290987	0.473162	0.380245	0.668911	-1.41816	-0.406481	0.172771	0.578147	-3.17359	-3.52097	-3.05392	3.1449	2.46306	2.7772	-2.21423	-0.128954	0.0139498	0	0.599176	0.212711	0.412499	0.617896	0.434301	0.458456	0.205294	0.100373	0.0604517	0.271704	0.311682	0.218756	-0.0739862	-0.69123	-0.0576883	0.0685097	-1.15839	-0.587846	-0.118014	0.508232
937	0.0396788	0.0329487	0	-0.729862	-0.452869	5.40769	5.04763	5.42781	1.61325	1.26281	0.472213	0.130469	0.626969	0.340358	0.919518	-1.92959	-1.19727	0.0642742	0.503575	-3.1799	-3.83449	-3.28338	3.29266	2.73803	2.69494	-2.16047	-0.0465207	0.0126509	0	0.591954	0.184811	0.340342	0.638858	0.539919	0.256263	0.108192	0.0279524	0.0944767	0.343522	0.415936	-0.021494	-0.153508	-0.254981	0.0740289	0.477412	-0.943327	-0.620422	0.0378704	0.44715
936	0.0440583	0.0369925	0	-0.702704	-0.472324	5.18406	4.51731	5.24454	1.44503	1.1436	0.416783	0.244486	0.708084	0.428154	0.751031	-1.58621	-0.38388	-1.53508	0.705271	-3.13511	-3.13949	-3.17806	3.11762	2.3969	2.64322	-2.20293	-0.00727769	0.0187247	0	0.722866	0.247443	0.345931	0.488787	0.491691	0.307412	0.195356	0.0217167	0.0299549	0.293705	0.18283	-0.134735	0.0116215	-0.274647	0.159954	0.502136	-1.26021	-0.911035	-0.278894	0.462013
935	0.0223646	0.0328999	0	-0.729212	-0.509124	5.3929	4.49008	5.46348	1.62932	1.25056	0.412128	0.202089	0.673688	0.220906	0.574621	-2.10672	0.0329694	-0.270088	17.2486	-3.13337	-3.1419	-3.0145	3.05549	2.46958	2.87098	-2.2054	-0.0794778	0.0170137	0	0.63521	0.220202	0.362269	0.547961	0.62295	0.393033	0.257092	0.1332	0.211845	0.284264	0.375608	0.20694	0.196631	-0.0397144	0.0830015	-0.80891	-1.38601	-0.62644	0.168975	0.373278
934	0.00578831	0.031832	0	-0.736346	-0.457444	4.82054	4.76455	5.47722	1.37554	1.21036	0.359328	0.238558	0.730068	0.424021	0.668288	-2.14713	-0.648826	1.21995	0.702681	-2.76691	-3.18174	-2.70446	3.44661	2.46855	2.74044	-2.20988	-0.0299935	0.0173441	0	0.698484	0.258201	0.315876	0.520444	0.581574	0.545834	0.345488	0.0774046	0.153627	0.318485	0.313385	0.00155613	-0.220221	-0.374229	0.182753	0.387092	-0.694782	-0.474717	-0.0317033	0.463951
933	-0.00037738	0.0302085	0	-0.720297	-0.446796	5.21891	4.69895	5.03052	1.31499	1.12544	0.321797	0.350935	0.658616	0.330602	0.59887	-1.76848	0.0429663	0.114305	1.18864	-2.91166	-3.70053	-2.94374	3.37967	2.85351	2.72168	-2.19265	5.371e-05	0.0131804	0	0.639909	0.278817	0.393086	0.699591	0.487491	0.269242	0.13846	0.125889	0.11972	0.278955	0.141904	0.0327257	-0.00499624	-0.72104	0.0241432	0.0906738	-0.956972	-0.434155	0.00671099	0.355633
932	-0.00785219	0.0305227	0	-0.718097	-0.476086	5.38293	4.76372	5.77322	1.3595	1.04253	0.451328	0.204344	0.633084	0.392493	0.655497	-1.67707	-0.952479	-0.301737	15.7698	-3.08341	-3.33895	-3.45678	3.06942	2.15334	2.47055	-2.16898	-0.08605	0.0193142	0	0.63238	0.164623	0.309769	0.471234	0.49862	0.516911	0.28502	0.156893	0.16155	0.271219	0.45202	-0.0794033	0.183673	-0.970566	-0.14989	-0.147519	-1.17648	-0.444008	-0.0813895	0.555464
931	0.00330756	0.0349801	0	-0.717629	-0.462623	5.10491	4.63806	5.23798	1.41904	1.35015	0.444092	0.201758	0.535837	0.272103	0.818031	-2.23372	0.280188	-0.051918	0.547931	-3.19871	-2.67456	-3.11237	3.20962	2.8963	2.74307	-2.19737	-0.00318131	0.0180275	0	0.681402	0.212944	0.339358	0.54845	0.465275	0.458422	0.0753489	0.0347618	0.0943677	0.264125	0.260102	0.0381612	0.168144	-0.783946	0.47322	-0.570272	-1.3121	-0.673878	0.0141943	0.527619
930	0.0066872	0.0327358	0	-0.705093	-0.555244	5.25467	4.95301	5.49067	1.47245	0.93661	0.430133	0.25032	0.664245	0.536546	0.620746	-1.9165	-1.40198	0.527786	-0.346049	-2.96739	-3.72325	-2.97138	3.36747	3.00368	2.6118	-2.20942	-0.0117156	0.0147327	0	0.703864	0.228341	0.278787	0.618168	0.452373	0.569869	0.0392302	0.0357486	0.0758543	0.31427	0.363006	-0.137106	0.0518513	-0.402842	-0.100041	-0.209354	-1.02623	-0.313149	0.0680652	0.420934
929	0.106595	0.032698	0	-0.673131	-0.427526	5.31762	4.69786	5.40627	1.595	1.14777	0.374231	0.2032	0.640246	0.32299	0.825469	-1.65345	-0.188467	-0.741143	17.3601	-3.24146	-2.88821	-2.98487	2.73672	2.33946	2.90446	-2.28384	0.0364764	0.015043	0	0.688784	0.262456	0.337497	0.51329	0.421683	0.448745	0.00981685	0.0211518	0.134022	0.408579	0.412551	-0.0527795	0.302276	-1.18277	0.0832471	0.383689	-0.944876	-0.695345	0.00831776	0.614238
928	0.0581713	0.0394946	0	-0.704451	-0.435119	5.36183	4.82093	5.31132	1.32809	1.42506	0.437475	0.28951	0.619444	0.218344	0.680607	-2.0108	-0.802897	0.185431	17.063	-2.77153	-3.18523	-3.38829	3.30664	2.79827	2.7971	-2.2192	-0.0471396	0.0104427	0	0.660889	0.226812	0.315578	0.634273	0.566656	0.462909	0.136358	0.114533	0.0835966	0.260308	0.338415	-0.0731576	-0.202508	-1.00843	0.275782	0.625032	-0.867177	-0.490695	0.0639263	0.274847
927	0.0769835	0.0283853	0	-0.707606	-0.40795	5.13024	4.71076	5.58117	1.44104	1.06565	0.434384	0.189969	0.400676	0.293802	0.755287	-1.1961	-0.43256	-1.46782	16.7774	-2.85034	-3.05155	-3.55672	3.21284	2.83668	2.64009	-2.2244	-0.0223653	0.0155685	0	0.613303	0.222364	0.296596	0.577431	0.62663	0.304673	0.123913	0.0211423	0.180185	0.332682	0.36841	0.0730117	0.130295	-0.43847	0.0610537	0.381984	-0.790575	-0.791041	-0.270105	0.599392
926	0.0890144	0.0271724	0	-0.65994	-0.449279	5.33371	4.97628	5.48734	1.55472	1.3059	0.417239	0.371197	0.687198	0.504025	0.666861	-1.87024	0.158123	0.125645	-0.684466	-2.99148	-3.47282	-3.37353	2.76824	2.6448	2.97833	-2.28007	-0.0898134	0.0169615	0	0.681965	0.244554	0.377876	0.47252	0.472576	0.560974	0.0437763	0.0636177	0.136163	0.23995	0.206363	0.0355285	-0.00593196	-0.332089	0.568383	0.399556	-1.0662	-0.618374	-0.223646	0.324119
925	0.0757105	0.0321563	0	-0.687271	-0.409043	5.45675	4.62264	5.7076	1.58361	1.20889	0.385558	0.256159	0.586971	0.354628	0.773765	-1.58642	-0.415594	0.148064	0.501044	-3.65825	-3.17748	-3.27244	2.9136	2.44867	2.75893	-2.22507	-0.0934414	0.0143389	0	0.604311	0.178377	0.45894	0.524912	0.428198	0.396299	0.158952	0.116857	0.17185	0.276953	0.539222	0.0314091	0.00502262	-0.786358	0.176602	0.294778	-0.882053	-0.584143	-0.303614	0.398742
924	0.0359604	0.0351496	0	-0.713886	-0.407147	5.32555	4.79981	5.4461	1.66205	1.18821	0.341541	0.131936	0.569897	0.390553	0.675595	-1.29742	-1.15072	17.2395	-0.365654	-3.07353	-3.67429	-3.26572	3.04864	2.63324	2.48702	-2.18261	-0.0720933	0.0147718	0	0.618838	0.21235	0.395251	0.440357	0.477545	0.426116	0.0605223	-0.00778015	0.101296	0.360473	0.391209	-0.127594	0.219533	-0.569672	0.4676	0.103922	-1.01851	-0.772356	-0.0374588	0.36055
923	-0.0159425	0.0286382	0	-0.735984	-0.451769	5.16168	5.06246	5.37082	1.30153	1.12585	0.391658	0.270675	0.503495	0.316224	0.650029	-1.31257	-1.0919	-0.694661	0.457021	-2.98801	-3.07343	-3.0623	2.94974	2.48398	2.60165	-2.13513	-0.0739487	0.0159326	0	0.675673	0.220711	0.407442	0.511546	0.539056	0.395385	0.286163	0.0013545	0.138007	0.301216	0.395919	0.237912	0.103217	-1.02754	0.507023	0.272987	-1.33087	-0.847778	-0.322974	0.352678
922	0.0805949	0.0314575	0	-0.749721	-0.491582	5.0226	4.26994	5.50913	1.59252	1.16998	0.324463	0.274768	0.826237	0.382797	0.754491	-1.83694	0.800775	0.0739504	0.997536	-2.65567	-2.83537	-3.03495	2.94587	2.66977	2.79598	-2.23343	-0.0611004	0.0153501	0	0.693237	0.254805	0.414889	0.461157	0.40008	0.333049	0.0677312	0.0957124	0.10451	0.283266	0.28363	-0.0123894	0.0478606	-0.123169	0.00458061	0.210443	-1.14741	-0.432956	0.119574	0.288517
921	0.0845915	0.0281796	0	-0.705568	-0.416952	5.14918	4.99673	5.62415	1.63453	1.14463	0.474892	0.344189	0.613647	0.460193	0.753321	-1.76458	-1.64618	-0.538261	0.27291	-3.02179	-3.38556	-3.50197	3.25655	2.32209	2.86936	-2.29398	-0.0471147	0.0135066	0	0.683009	0.197113	0.399662	0.550469	0.550623	0.410033	0.171903	0.0212181	0.0570517	0.409638	0.156098	-0.240751	0.0358197	-0.491033	0.376278	0.288462	-0.826496	-0.737291	-0.120507	0.460964
920	0.0580305	0.0311692	0	-0.763136	-0.43344	5.3403	4.82431	5.73542	1.47402	1.35088	0.435293	0.261494	0.577515	0.455748	0.575074	-1.48535	-0.634579	-0.805635	16.7049	-3.08853	-3.18745	-3.73501	3.1913	2.89202	2.71551	-2.23701	-0.0136505	0.0090906	0	0.61508	0.260555	0.376265	0.493414	0.40712	0.46202	0.1568	0.0504503	0.210431	0.285997	0.168737	-0.237315	0.204019	-0.44491	0.0359131	0.287941	-1.21205	-0.955959	0.0851183	0.447344
919	0.0618899	0.0288036	0	-0.656247	-0.463397	4.9278	4.71822	5.26737	1.5208	1.03104	0.379051	0.368451	0.537751	0.171971	0.502409	-1.65851	-0.579882	0.218932	16.3252	-2.87334	-3.31634	-2.84685	3.24494	2.63459	2.83663	-2.29575	-0.0559299	0.0184696	0	0.710074	0.2033	0.463685	0.524556	0.499529	0.403431	0.149999	0.135751	0.0750161	0.252348	0.308821	-0.0437882	0.105168	-0.300061	0.0910932	0.480909	-1.27478	-0.754783	-0.0574773	0.516884
918	0.0299388	0.0312341	0	-0.710445	-0.472589	5.00091	4.32442	5.50555	1.60362	1.19246	0.300937	0.212731	0.533487	0.448782	0.626161	-1.41851	-0.823138	0.950292	0.262949	-3.33722	-3.05208	-3.19372	3.44137	2.16333	2.82211	-2.10928	-0.0759356	0.0175108	0	0.589222	0.168132	0.408868	0.599968	0.53289	0.46195	0.238602	0.0273239	0.0593212	0.307615	0.294738	0.0649254	-0.0380797	-0.0392726	-0.00013917	-0.186854	-1.06148	-0.467395	0.0286621	0.425535
917	0.00661585	0.0350989	0	-0.713002	-0.456147	5.16776	4.73054	5.79282	1.41202	1.15405	0.324012	0.297186	0.737345	0.34295	0.525445	-1.61551	-0.950592	-0.557803	0.653172	-2.95259	-3.0907	-3.25646	3.39232	2.2338	3.04713	-2.10793	-0.0823494	0.0135652	0	0.655248	0.241659	0.464243	0.428692	0.542632	0.48656	0.312853	0.146852	0.203001	0.305998	0.115959	0.149004	0.200858	0.0811135	0.378488	0.497108	-1.27362	-0.858664	-0.1948	0.578125
916	0.0416415	0.0327294	0	-0.7588	-0.458575	5.1223	4.65063	5.71202	1.58965	1.21098	0.465195	0.336884	0.576323	0.317626	0.686661	-2.13571	0.535632	-0.169786	17.1753	-2.99736	-3.12004	-3.08824	3.05664	2.75461	2.59636	-2.21243	-0.0714493	0.0180425	0	0.701618	0.263954	0.389372	0.488188	0.419855	0.475484	0.193292	0.127794	0.160043	0.394683	0.244665	-0.180039	0.11212	0.129175	0.575952	0.272879	-1.17478	-0.824994	-0.170586	0.557624
915	0.0544308	0.0308393	0	-0.740698	-0.558704	5.22422	5.20441	5.33096	1.36205	0.996806	0.35791	0.350254	0.720781	0.394047	0.374751	-1.66746	-1.04908	-1.03553	0.417103	-2.74368	-2.74996	-3.2532	3.59971	2.59408	2.96784	-2.13812	-0.036007	0.0153768	0	0.614306	0.202341	0.314022	0.453407	0.54814	0.350468	0.20298	0.0424092	0.0858134	0.231642	0.433327	0.00051416	0.159007	-0.0226152	0.252952	0.562104	-1.01492	-0.694241	-0.0510393	0.375487
914	-0.0224682	0.0358675	0	-0.77733	-0.465712	5.4687	4.89777	5.20734	1.62218	1.23147	0.410587	0.337985	0.574718	0.502424	0.8804	-2.0903	-0.360305	0.020479	0.735221	-3.18114	-3.37002	-3.14022	3.30417	2.78166	2.6029	-2.20252	-0.0770464	0.0139723	0	0.588478	0.135616	0.357079	0.489369	0.510726	0.345887	0.249549	0.0704762	0.129817	0.399857	0.377892	0.104621	0.254507	-0.56851	0.246014	-0.0745768	-1.24013	-0.647544	-0.391212	0.51036
913	0.0947369	0.0306582	0	-0.717347	-0.376601	5.30147	4.78429	5.48466	1.58297	1.28135	0.322256	0.307108	0.555757	0.225407	0.662327	-1.67049	-0.398946	0.178047	16.8875	-3.09538	-3.32094	-3.20065	3.07039	2.56032	2.51696	-2.26708	-0.073589	0.0170712	0	0.565391	0.239397	0.302804	0.577308	0.612558	0.48957	0.10694	-0.00360215	0.186594	0.256984	0.426753	-0.560374	0.0516539	-0.761418	0.451946	-0.0282586	-0.873994	-0.743817	-0.356065	0.680593
912	0.0240511	0.0288678	0	-0.755829	-0.517948	5.35231	4.65134	6.05148	1.73991	1.22245	0.382462	0.274228	0.626501	0.26589	0.56863	-2.11925	0.766728	-0.321063	1.26754	-3.11553	-3.33636	-3.47664	3.29438	2.08539	2.69841	-2.19993	-0.103514	0.0135996	0	0.600948	0.243812	0.37183	0.563538	0.431726	0.557465	0.0668707	0.0961036	0.118478	0.234829	0.383631	-0.060241	0.138802	-0.271095	0.404308	0.127244	-1.13504	-0.755259	-0.20905	0.668497
911	0.0150442	0.0323811	0	-0.640673	-0.463321	5.11488	4.94276	5.4125	1.5342	1.27435	0.375004	0.238882	0.632909	0.307949	0.9696	-2.2373	0.436918	1.48011	-0.449635	-3.17533	-3.44852	-3.24501	3.15989	2.89946	2.79359	-2.19761	-0.023223	0.0156172	0	0.670651	0.297749	0.265968	0.59465	0.46033	0.401845	0.0824501	0.0480078	0.144127	0.290046	0.276625	-0.105553	0.401831	-0.684075	0.599517	0.471044	-0.938322	-1.00492	-0.0651571	0.482602
910	0.0433951	0.0308753	0	-0.715323	-0.443724	5.16758	4.7561	5.37423	1.32822	1.10744	0.37427	0.221843	0.738193	0.355071	0.742566	-1.16121	-0.481568	0.662586	16.2251	-3.33278	-2.61662	-3.25784	3.09709	2.83778	2.7257	-2.21184	-0.112512	0.0196559	0	0.683187	0.315536	0.472318	0.521818	0.465053	0.378178	0.176337	0.112302	0.171486	0.264998	0.27663	-0.147877	0.124488	-0.433466	0.32567	-0.0991362	-1.0533	-0.818861	-0.143328	0.248578
909	0.0419008	0.0336414	0	-0.625815	-0.35932	5.03546	4.71251	5.86632	1.51915	1.29475	0.354292	0.322323	0.636885	0.239777	0.661018	-1.8749	0.00434361	0.498918	0.382384	-2.89614	-3.42749	-3.18921	2.92258	2.63343	2.97163	-2.23767	-0.0826561	0.0208011	0	0.657446	0.272455	0.446862	0.495772	0.598571	0.434204	-0.0867527	0.0559516	0.190828	0.250611	0.334366	0.105496	-0.0693192	-0.281248	0.0733628	0.146276	-0.973964	-0.703605	-0.158297	0.358672
908	0.0634079	0.0367264	0	-0.691268	-0.567629	5.01103	5.03602	5.33516	1.40388	1.05228	0.256065	0.230119	0.652772	0.331071	0.526177	-2.1511	0.206345	-1.67209	0.716972	-2.96112	-2.32374	-3.42722	3.04078	2.66669	2.57243	-2.12468	-0.0610361	0.0207813	0	0.593243	0.196841	0.367157	0.683497	0.559358	0.26468	0.276426	0.0529173	0.162447	0.352879	0.225355	-0.177518	-0.0639738	-0.535579	-0.249145	0.0312886	-1.00893	-0.575017	0.164341	0.420084
907	-0.00942846	0.0311053	0	-0.679085	-0.416124	4.87787	4.8509	5.02802	1.40081	1.01523	0.360069	0.235342	0.575151	0.275451	0.539782	-1.47339	0.387846	-0.512767	15.7299	-2.79042	-3.12918	-3.19745	3.12187	2.55336	2.78208	-2.18679	-0.0770162	0.00863172	0	0.687135	0.321231	0.490177	0.604004	0.443672	0.556788	0.312172	0.183375	0.0876401	0.20608	0.385654	-0.0632094	-0.195773	-0.419661	-0.0939114	0.00205865	-1.09529	-0.545496	0.0981953	0.306827
906	0.0134577	0.038022	0	-0.604544	-0.431102	5.26475	4.56782	5.4987	1.7017	1.29573	0.461524	0.206697	0.712837	0.271678	0.685185	-2.25054	1.08295	1.10876	17.4722	-3.02994	-3.56589	-3.0522	3.19286	2.45198	3.11541	-2.18234	-0.0313161	0.0123293	0	0.706385	0.298473	0.408367	0.575589	0.621018	0.346212	0.159063	0.0288154	0.146508	0.414053	0.323384	-0.199944	0.129737	-0.357534	0.027334	0.497764	-1.04828	-0.894716	-0.0348271	0.469867
905	0.0600796	0.0346339	0	-0.655955	-0.442512	5.04801	4.86047	4.85942	1.60476	0.938857	0.452317	0.296186	0.61322	0.423864	0.847122	-1.23059	-0.838991	-0.601928	16.2165	-2.48659	-2.92488	-3.21928	2.83313	2.53205	2.84305	-2.2489	-0.0717958	0.0171074	0	0.662925	0.270153	0.320351	0.585804	0.492201	0.53695	0.217626	0.189417	0.189808	0.236874	0.322989	0.161042	0.0681675	-0.772789	-0.168617	-0.106233	-0.846064	-0.680981	0.0131379	0.30989
904	0.0391673	0.0310285	0	-0.680193	-0.391082	5.36319	4.74094	5.25684	1.64706	1.14631	0.49572	0.241202	0.556181	0.354388	0.738267	-1.6326	0.439785	-1.32981	-0.584943	-3.26837	-3.22613	-3.37812	3.68382	2.74567	2.75298	-2.16496	0.011092	0.0200283	0	0.656052	0.202318	0.361416	0.61658	0.62046	0.493859	-0.00144128	0.0478975	0.124216	0.408384	0.167845	0.205756	-0.0931975	-0.321608	-0.0197561	0.150548	-1.11473	-0.474163	0.0749498	0.455873
903	0.0685131	0.0318855	0	-0.732955	-0.448438	5.2022	4.80386	5.75298	1.54588	1.22849	0.367616	0.273879	0.665915	0.392597	0.728544	-1.75915	-1.40023	0.479229	0.917031	-2.90597	-3.22868	-3.28084	3.06724	2.59609	2.91947	-2.21838	-0.0450877	0.0140245	0	0.647674	0.280664	0.231925	0.699776	0.533127	0.522453	0.19563	-0.0322178	0.149525	0.403747	0.402763	0.107118	-0.0378267	-0.591381	-0.00843976	0.236011	-0.809138	-0.631825	-0.106379	0.548413
902	0.0799444	0.033015	0	-0.687655	-0.387177	5.35991	4.76138	5.27759	1.6058	1.06337	0.342627	0.258028	0.68837	0.33009	0.616758	-1.70954	-0.157956	-0.762628	0.632035	-3.04399	-3.02651	-3.03494	3.21585	2.66944	2.78551	-2.21834	-0.0723935	0.0152751	0	0.734797	0.262146	0.326548	0.430963	0.631101	0.472799	0.305373	0.0565182	0.136292	0.335201	0.374445	0.149816	0.131573	-0.228351	0.61364	0.756447	-1.04175	-0.910283	-0.120941	0.563785
901	0.0227849	0.027623	0	-0.724841	-0.468665	5.16526	4.39391	5.74908	1.4547	1.12053	0.392111	0.241549	0.625477	0.262633	0.749544	-1.84035	0.303914	17.7609	17.428	-2.9458	-2.92449	-3.0112	2.98862	2.60923	2.59086	-2.18835	-0.101789	0.0157287	0	0.581223	0.251746	0.33198	0.632612	0.509411	0.446152	0.331324	0.0572799	0.133757	0.189037	0.41233	0.0365328	-0.157241	-0.235018	0.351883	0.167213	-0.890708	-0.466398	-0.0164175	0.619559
900	0.0690676	0.0316978	0	-0.802313	-0.471406	5.22677	4.60929	5.53695	1.4325	1.00192	0.362056	0.287799	0.662796	0.48306	0.591994	-2.06043	-0.267202	0.16149	0.733228	-2.93222	-3.25781	-3.19275	3.15419	2.64183	2.75317	-2.22445	-0.0402253	0.0135439	0	0.633342	0.244366	0.347926	0.537159	0.498726	0.403783	0.261042	0.0881079	0.0840498	0.367537	0.247478	0.0958424	0.0554079	-0.90438	0.197184	0.0504041	-0.974341	-0.611557	-0.0728958	0.483657
899	0.0063945	0.0290528	0	-0.726885	-0.487891	5.51556	4.87186	6.11234	1.56124	1.33393	0.341689	0.19775	0.725122	0.309128	0.674128	-2.16391	-0.842316	-0.0469375	0.847445	-3.04547	-3.50081	-3.87871	3.29544	2.18372	2.61856	-2.18684	-0.113749	0.0209252	0	0.697726	0.276956	0.373546	0.49478	0.485345	0.435515	0.0118536	0.115854	0.111902	0.17057	0.322859	0.0189105	0.0984989	-0.853987	0.556052	0.174016	-0.992186	-0.651557	0.154429	0.331311
898	0.0269774	0.0316796	0	-0.763377	-0.459384	5.58671	4.95499	5.57567	1.72066	1.25169	0.495853	0.426939	0.62404	0.313879	0.568076	-2.04338	-0.51635	-0.531716	16.3238	-3.25431	-3.08879	-3.51432	2.96228	2.09077	2.80413	-2.23674	-0.0433239	0.019865	0	0.669836	0.204762	0.335823	0.497153	0.39063	0.341102	0.198577	0.133382	0.202473	0.232443	0.445538	0.0749115	0.333874	-0.562253	0.0436658	-0.00280731	-1.15679	-0.735396	-0.250346	0.351723
897	0.0500536	0.0336277	0	-0.683283	-0.434202	5.2786	4.93383	4.89776	1.5401	1.05177	0.389317	0.306077	0.667003	0.334326	0.733459	-1.0066	-0.974949	0.950019	18.6442	-3.42324	-3.31	-3.26287	2.73609	2.47475	2.70057	-2.24332	-0.0696184	0.014347	0	0.519774	0.167458	0.342241	0.682524	0.432411	0.448238	0.179067	0.0816472	0.0996406	0.228663	0.229469	-0.044105	-0.169339	-1.06063	0.185279	-0.0392292	-0.952458	-0.574517	0.0503681	0.347851
896	0.0944866	0.0348152	0	-0.785306	-0.492482	5.48439	4.77198	5.50242	1.41916	1.081	0.435456	0.244481	0.64653	0.148735	0.531952	-2.36018	-0.424385	0.610906	0.945841	-3.14599	-3.53794	-3.35962	2.87103	2.47194	2.84219	-2.24333	-0.0580146	0.0128501	0	0.658569	0.198148	0.343347	0.499738	0.464329	0.365758	0.326098	0.151973	0.144865	0.288546	0.361927	0.249104	0.181677	-0.498038	0.495122	0.47211	-1.09982	-0.860403	-0.421027	0.381085
895	0.0253447	0.0296978	0	-0.714763	-0.451318	5.43855	4.73037	5.92639	1.43534	1.29877	0.329126	0.206208	0.659575	0.258284	0.835825	-2.10627	-0.685124	-0.718355	0.798601	-3.30876	-3.55218	-3.47059	3.20404	2.63336	2.76372	-2.25449	-0.0229971	0.0150839	0	0.587073	0.191225	0.196749	0.469068	0.464512	0.38797	0.170875	0.00605888	0.0959094	0.330169	0.267135	-0.0526495	0.118143	-0.206632	0.222905	0.388138	-0.849589	-0.451969	-0.0739472	0.291244
894	0.00309098	0.031196	0	-0.70974	-0.52557	5.53794	4.64881	6.04126	1.59125	1.2417	0.465745	0.266076	0.741713	0.278047	0.703894	-2.05101	0.435881	-0.236401	-0.187187	-3.5942	-3.49764	-3.21087	3.10237	2.9375	2.43147	-2.11378	-0.046149	0.0149444	0	0.612679	0.289108	0.498483	0.720405	0.613101	0.334377	0.0967647	0.0916226	0.0903379	0.411989	0.305871	-0.103467	-0.194121	-0.0228058	0.17171	-0.212634	-1.14507	-0.557731	0.0831928	0.565363
893	0.104241	0.0359148	0	-0.721758	-0.39302	5.32684	5.03055	5.86959	1.38799	1.16199	0.403843	0.343873	0.645263	0.422933	0.74164	-2.0636	-0.46646	-0.934804	-0.162124	-3.34986	-3.27362	-3.61511	2.81499	1.92686	2.64083	-2.24909	-0.0488821	0.019107	0	0.721265	0.273204	0.424468	0.560006	0.479397	0.533867	0.271	0.181184	0.064735	0.324407	0.356165	0.233613	0.0139144	-0.582063	0.696367	0.14192	-1.00508	-0.767408	0.0281911	0.733239
892	0.0551563	0.0341422	0	-0.732968	-0.502577	5.39634	4.8477	5.30787	1.61935	1.09665	0.41055	0.23158	0.792014	0.509385	0.574157	-0.886441	-0.684348	-0.776682	-0.115364	-3.0221	-3.04637	-3.01889	3.34437	2.61549	2.86903	-2.28798	-0.0166744	0.0120912	0	0.727006	0.255855	0.40611	0.438143	0.481159	0.406908	0.211366	0.0465019	0.0734681	0.307761	0.214031	-0.00472218	-0.0756056	-1.21874	0.735092	0.613197	-1.15042	-0.772507	-0.158661	0.293726
891	0.136133	0.0299633	0	-0.646067	-0.404904	5.14991	4.97073	5.13542	1.49438	1.12506	0.44468	0.212644	0.465942	0.537606	0.773686	-1.57814	-1.17541	0.421193	16.1003	-3.09488	-4.05326	-3.47265	2.85814	2.54659	2.6472	-2.28096	-0.0620679	0.0120869	0	0.603619	0.233858	0.27003	0.4878	0.420545	0.465627	0.220357	0.0929931	0.268272	0.303576	0.328424	0.0842662	0.317059	-0.0896157	0.365256	0.561437	-1.24614	-0.840468	0.00265155	0.509472
890	-0.0163624	0.0336823	0	-0.782218	-0.460645	5.12584	4.66653	5.76056	1.60422	1.33416	0.340429	0.256441	0.677393	0.421142	0.628244	-1.71123	-0.0902458	1.03785	0.326674	-2.68685	-4.14154	-3.49515	3.30219	2.98213	3.09439	-2.16694	-0.0607553	0.0157677	0	0.705285	0.297523	0.281727	0.519659	0.431057	0.34662	0.332094	0.0784915	0.099967	0.345673	0.367644	-0.0456948	0.175792	-0.538472	-0.0319008	0.163832	-1.11773	-0.486249	-0.0754641	0.768273
889	0.0676826	0.0266268	0	-0.72164	-0.459982	5.05158	4.70807	5.04446	1.69306	1.01694	0.354346	0.216363	0.591226	0.439246	0.573789	-1.57572	-1.45563	-0.280589	15.8769	-2.69006	-3.16543	-2.57656	3.1197	3.19549	2.9901	-2.20322	-0.083683	0.0185363	0	0.644347	0.220216	0.304553	0.509202	0.469665	0.614761	0.220842	0.0342475	0.0338721	0.332144	0.414021	0.0676905	0.109685	-0.31565	0.0622934	0.192442	-1.02453	-0.464483	-0.0625901	0.429076
888	0.0541146	0.0317716	0	-0.681559	-0.384433	5.20138	4.29753	5.5719	1.34822	1.21081	0.359757	0.12416	0.445606	0.471431	0.723551	-1.78343	0.325607	-0.923327	17.583	-3.04146	-2.97465	-3.75369	3.23051	2.40194	2.57089	-2.18511	-0.00908992	0.018477	0	0.659327	0.276054	0.432263	0.533752	0.533996	0.465892	0.322214	0.153	0.12983	0.256759	0.260045	-0.0495855	-0.14126	0.146132	0.231326	0.323894	-1.12557	-0.659108	-0.200907	0.453234
887	0.04763	0.0342675	0	-0.702358	-0.420606	5.11256	4.93166	5.78466	1.4166	1.17962	0.346063	0.284423	0.446611	0.342588	0.684921	-1.97578	-0.664172	-0.210762	-0.670678	-3.16222	-2.99983	-3.05823	3.1401	2.54515	2.81456	-2.18893	-0.0816817	0.0168195	0	0.680418	0.283999	0.502007	0.549692	0.485571	0.500811	0.128556	0.00806434	0.128722	0.0804004	0.204592	0.102933	-0.0192728	-0.25837	0.00816808	-0.343438	-0.939404	-0.519887	-0.264129	0.125717
886	0.0947263	0.033931	0	-0.598759	-0.376573	5.20025	4.6895	5.25044	1.60818	0.989942	0.468611	0.338734	0.594233	0.42065	0.703313	-1.55324	0.234136	1.11265	16.1392	-2.6965	-3.70229	-3.12935	3.03948	2.68427	2.92956	-2.30798	-0.0407539	0.014361	0	0.684782	0.246684	0.257182	0.506209	0.590358	0.572398	0.312253	-0.0651689	0.154292	0.417344	0.522293	0.191239	0.139262	-0.399158	0.396264	-0.332188	-1.15201	-0.601618	0.126168	0.530389
885	-0.00097165	0.0317487	0	-0.800581	-0.502126	5.22005	4.67018	5.56359	1.44428	1.28145	0.354155	0.248624	0.63066	0.410209	0.783894	-1.00304	-1.0108	-0.800793	16.0943	-2.79674	-3.29131	-3.39381	3.44061	2.11035	2.9739	-2.291	-0.124078	0.0171961	0	0.665898	0.211999	0.359026	0.503104	0.48492	0.480325	0.284467	0.0251969	0.10779	0.330885	0.383797	-0.0105319	0.0704853	-0.467774	0.336113	0.526269	-1.28493	-0.660017	-0.141261	0.250624
884	0.017592	0.0342614	0	-0.762149	-0.542771	5.33849	4.57603	5.71392	1.51812	0.992217	0.383938	0.301915	0.76172	0.418777	0.516255	-1.11655	-0.644802	-0.937269	15.8798	-3.51661	-2.66218	-3.38903	3.19154	2.50104	2.70061	-2.15958	-0.0559701	0.0151681	0	0.579662	0.26441	0.379156	0.646722	0.571816	0.368373	0.101936	0.0463918	0.0919737	0.378749	0.246221	-0.0550209	0.0232832	-0.835716	0.118659	0.255855	-0.720728	-0.59658	-0.107272	0.568278
883	0.00136842	0.0343258	0	-0.741296	-0.463525	5.70392	5.01349	5.84967	1.60695	1.25235	0.404347	0.221711	0.587319	0.204011	0.785481	-2.15438	0.368387	0.012675	-1.23049	-2.8939	-3.76689	-3.47246	3.8304	2.65615	2.66123	-2.24471	-0.0781878	0.0175917	0	0.562692	0.172677	0.405659	0.519859	0.598907	0.483629	0.241669	0.128989	0.145634	0.282035	0.258309	-0.0833804	0.0443256	-0.230215	0.491498	0.499095	-1.11352	-0.886066	-0.32756	0.585675
882	0.0711405	0.0337121	0	-0.615623	-0.441688	5.14165	4.97738	5.60013	1.58709	1.34371	0.3775	0.210952	0.585456	0.309885	0.374629	-2.55288	-1.44333	-0.414035	0.0666137	-3.27026	-2.82065	-3.18436	3.05038	2.31727	2.59225	-2.24648	0.039217	0.0136953	0	0.702293	0.266919	0.251595	0.548747	0.594549	0.333768	0.309815	0.0480825	0.168562	0.242803	0.271787	0.169872	0.100683	-1.25141	0.487377	0.0856446	-0.957399	-0.699714	-0.00111601	0.49363
881	0.0768076	0.0349083	0	-0.730792	-0.54106	5.326	5.16052	5.73035	1.46734	0.882161	0.456727	0.255878	0.678704	0.324971	0.695913	-2.06261	-0.927559	-0.201897	0.528253	-2.31468	-3.17499	-3.24973	3.75073	3.11398	2.86933	-2.20913	-0.0421739	0.0165287	0	0.723894	0.346627	0.399533	0.526731	0.532343	0.55631	0.311086	0.0569095	0.162395	0.347659	0.52584	-0.089785	0.0140158	-0.448171	0.0562201	0.704868	-1.1641	-0.58823	-0.00383993	0.444997
880	0.0601837	0.0320493	0	-0.721697	-0.444784	5.28852	4.8941	5.25233	1.59823	1.04337	0.417843	0.326071	0.504401	0.283792	0.791826	-2.12196	-0.646397	-1.02707	16.0392	-2.96422	-2.85522	-3.20523	3.50069	2.7176	2.75322	-2.23958	-0.146362	0.0221674	0	0.56133	0.239018	0.40448	0.45137	0.372622	0.302182	0.0199782	0.0525867	0.0865404	0.350384	0.254211	0.1814	0.0372129	-0.210444	-0.175224	0.049191	-0.911126	-0.580039	-0.112989	0.446419
879	0.0650895	0.0311823	0	-0.601546	-0.367119	5.01128	4.49689	5.3218	1.51092	1.30404	0.41331	0.196196	0.632351	0.308683	0.74332	-1.7921	-0.386499	0.0908512	18.0031	-2.58616	-2.95711	-3.19704	3.0155	2.40665	2.70741	-2.21271	-0.0374701	0.0169897	0	0.606602	0.174783	0.386119	0.50639	0.475499	0.295182	0.164391	0.154886	0.14839	0.288632	0.431306	0.244775	0.179967	-0.719342	0.299569	-0.200079	-0.845484	-0.590149	-0.177653	0.357651
878	0.0298936	0.030505	0	-0.756188	-0.431765	4.94214	4.99481	5.86022	1.63411	1.1054	0.37178	0.183815	0.687442	0.353706	0.726159	-2.04923	-1.08208	-0.55816	-0.608149	-2.99641	-3.1297	-2.95287	3.23721	2.38355	2.49038	-2.17021	-0.0501799	0.0191406	0	0.708963	0.228087	0.334291	0.512846	0.481069	0.29588	0.0222935	0.0287444	0.10616	0.420947	0.346261	0.097007	0.141527	-0.301511	0.0127958	-0.122227	-0.926365	-0.785467	-0.133045	0.384809
877	0.0737529	0.0320289	0	-0.817405	-0.431893	5.04317	4.59826	4.95671	1.55384	1.24497	0.37351	0.342217	0.674507	0.243928	0.632369	-1.85489	0.445339	0.143825	17.4062	-2.53618	-2.99839	-3.11501	3.60659	3.05184	2.98406	-2.22203	-0.0689158	0.0167033	0	0.670952	0.184651	0.309816	0.644539	0.538153	0.514278	0.362442	-0.0143587	0.0788538	0.303952	0.386029	0.110717	0.0188046	-0.341329	0.500706	-0.323047	-1.12473	-0.675709	0.221999	0.40496
876	0.0584464	0.0351962	0	-0.66648	-0.382764	5.07622	4.4919	5.47983	1.54141	0.925853	0.380186	0.17562	0.711992	0.489756	0.368106	-1.4433	-0.888329	-0.344433	0.971469	-2.71427	-3.32735	-2.78302	2.86779	2.34936	2.59399	-2.24098	-0.107933	0.0147286	0	0.600923	0.21787	0.34145	0.515331	0.566788	0.299882	0.153561	0.0535457	0.0920888	0.125922	0.243277	-0.168677	-0.112735	-0.0222228	0.694657	0.26729	-0.792325	-0.421003	0.0244869	0.417002
875	0.0724997	0.0323937	0	-0.63354	-0.415782	5.09537	4.84907	5.20774	1.51672	1.25866	0.405738	0.341155	0.625284	0.384883	0.718453	-1.94992	0.154292	0.154414	-0.159582	-2.81927	-2.54586	-2.96713	3.36009	2.71935	2.74555	-2.28221	-0.144403	0.0174792	0	0.596867	0.146544	0.296928	0.467847	0.475553	0.352704	0.146671	0.0767963	0.0154518	0.257113	0.32804	0.0368756	0.276055	-0.735887	0.544694	-0.274325	-0.995265	-0.853525	0.0827128	0.41164
874	-0.00916449	0.0302671	0	-0.693547	-0.435202	5.43854	4.77435	5.17152	1.58599	1.24282	0.398264	0.194013	0.748323	0.47777	0.756771	-2.2519	0.751404	0.445632	16.1005	-3.29173	-3.01905	-2.9755	3.23737	2.57268	3.15272	-2.19762	0.0236853	0.0173484	0	0.682567	0.299474	0.31012	0.442102	0.634414	0.516308	-0.0527597	0.0662001	0.0718389	0.260303	0.239699	0.00326003	0.00812966	-0.189248	0.321266	0.419426	-0.940425	-0.442272	-0.0716447	0.492438
873	0.00827118	0.0315645	0	-0.588496	-0.367362	5.30657	4.8177	5.41168	1.41249	1.32544	0.347027	0.131823	0.693285	0.322541	0.77538	-0.837643	-0.845999	-0.493999	16.5954	-3.34594	-3.30456	-3.43546	3.23638	2.4932	2.89692	-2.16881	0.0207822	0.0138219	0	0.696345	0.289896	0.285335	0.586498	0.519913	0.54048	0.262021	-0.036796	0.17494	0.271985	0.325978	0.0589734	-0.0561453	-0.39411	0.211001	0.292355	-0.91715	-0.513309	0.145649	0.526116
872	0.0896847	0.0329592	0	-0.687024	-0.552789	5.07971	4.72013	5.76405	1.57412	1.0373	0.439917	0.273015	0.664411	0.357203	0.569461	-1.59252	-0.414276	1.35041	0.668855	-3.08441	-3.50177	-3.13149	2.84446	2.89571	2.64426	-2.21867	-0.0637574	0.0143843	0	0.671554	0.216595	0.350791	0.519836	0.553113	0.478179	-0.0851517	0.120273	0.111562	0.398819	0.323018	0.131607	0.0608767	-0.154279	0.217932	0.548132	-0.83426	-0.543504	-0.0309762	0.267222
871	0.0556248	0.0284515	0	-0.758469	-0.44865	5.52751	4.67904	5.56434	1.75739	1.02764	0.352625	0.236126	0.597103	0.470765	0.972864	-1.90206	1.15234	-1.10385	0.338193	-3.3018	-3.5067	-3.50704	2.9745	2.61092	2.60501	-2.24441	-0.202697	0.0163167	0	0.666478	0.177014	0.297772	0.430642	0.553484	0.377615	0.330731	-0.0104453	0.216797	0.197839	0.288604	0.129934	0.105267	-0.462061	0.283957	0.655513	-1.21197	-0.558799	0.00135638	0.416616
870	0.0267301	0.0330913	0	-0.630601	-0.421601	5.14533	4.79075	5.45165	1.57009	1.06817	0.426473	0.29821	0.613148	0.304829	0.430103	-1.40556	-0.902129	17.4294	0.913529	-3.1918	-3.57748	-3.18282	2.86394	2.24967	2.53671	-2.18646	-0.0271601	0.0154769	0	0.641178	0.220925	0.355121	0.623946	0.545072	0.531635	0.245066	0.102799	0.14235	0.279329	0.549365	0.0293655	0.0937668	-0.466979	0.109397	0.435681	-1.16182	-0.774769	-0.106255	0.530374
869	0.0422923	0.0366163	0	-0.695889	-0.453402	5.64488	4.64274	5.40369	1.51743	1.27706	0.462748	0.245041	0.590731	0.307122	0.760427	-1.58705	1.22094	-0.804407	17.1397	-3.65872	-3.07029	-3.89615	3.34068	2.87071	2.8207	-2.21065	-0.0724975	0.0189308	0	0.587453	0.149556	0.303446	0.574213	0.558523	0.325095	0.122658	0.117133	0.0846489	0.358323	0.210932	0.0564763	0.120856	-0.823656	-0.00325268	-0.101782	-1.19563	-0.523341	-0.399986	0.368604
868	0.0374958	0.0301845	0	-0.701209	-0.501886	5.49043	4.75049	5.67055	1.69646	1.32825	0.573287	0.313019	0.599363	0.466812	0.791778	-1.74458	-0.770603	-0.722876	0.843356	-3.24172	-3.24147	-3.36133	3.56272	2.09866	2.66789	-2.2046	-0.0724584	0.0222605	0	0.672874	0.283626	0.383434	0.574695	0.380105	0.469608	0.125884	0.122173	0.094885	0.273664	0.284293	0.0822113	0.0464739	-0.0540677	0.233786	0.00287391	-1.12289	-0.637885	-0.141185	0.248573
867	0.0124112	0.039154	0	-0.708285	-0.533751	4.93477	5.00579	5.15271	1.41525	1.24801	0.361809	0.245587	0.621754	0.364148	0.572324	-2.02046	-1.13279	-1.09365	17.8566	-3.18997	-3.0629	-3.09938	3.16807	2.56466	2.68404	-2.12987	0.0507785	0.0194123	0	0.678169	0.246811	0.360482	0.66752	0.523336	0.449773	-0.0481169	0.0602685	0.0354753	0.286678	0.467115	0.032818	0.0439817	-0.746869	0.257504	-0.0826605	-1.28614	-0.835053	0.109498	0.412553
866	0.00164514	0.0278812	0	-0.756095	-0.475306	5.36595	4.79294	5.42256	1.81765	1.00214	0.322272	0.321699	0.700646	0.331718	0.479055	-1.88079	-0.505846	0.288749	0.285435	-2.42941	-3.30217	-3.39587	3.50955	2.53182	2.96295	-2.24858	-0.0715627	0.01534	0	0.662099	0.223769	0.417252	0.465097	0.522227	0.394224	0.331433	0.129645	0.159394	0.36586	0.181913	0.236507	0.0508272	-0.61729	0.337432	0.122552	-1.01034	-0.631584	-0.0640055	0.271432
865	0.0406501	0.0347998	0	-0.677851	-0.36237	5.13386	4.71184	5.2552	1.38929	1.12107	0.450733	0.238014	0.36978	0.244586	0.659293	-1.35511	-0.16064	0.297156	-0.469082	-2.50828	-3.01082	-3.4589	2.73468	3.02231	2.82659	-2.25825	-0.00610965	0.0152832	0	0.697799	0.248429	0.310826	0.614668	0.529417	0.450402	0.0803422	0.078894	0.227043	0.216943	0.329475	0.140516	0.0435684	-0.870145	0.634247	0.0260178	-1.09829	-0.612122	-0.163367	0.729309
864	0.0783628	0.0303705	0	-0.718405	-0.503324	5.02552	4.9189	5.33888	1.46401	1.04195	0.410676	0.353554	0.632433	0.475107	0.80459	-1.47913	-0.656847	0.15286	17.8388	-2.7083	-2.8809	-2.85545	3.61088	2.633	2.74539	-2.2734	-0.0406625	0.0202388	0	0.684902	0.250498	0.343126	0.378933	0.55932	0.442509	0.109796	0.0495946	0.142052	0.301848	0.399655	0.00600859	0.403017	-0.728018	-0.191295	0.642255	-1.36825	-0.739294	-0.159329	0.512944
863	0.0764337	0.0330283	0	-0.66875	-0.433753	5.14872	5.05175	5.56964	1.47581	1.09577	0.336493	0.234571	0.708136	0.400922	0.692311	-1.85279	0.288323	0.0953499	15.7742	-3.07553	-3.31652	-3.14553	3.43931	2.73192	2.84106	-2.20921	-0.0955178	0.0137091	0	0.596853	0.162817	0.323028	0.50279	0.587593	0.31223	0.232822	0.0634949	0.141486	0.320387	0.276657	-0.0508165	0.0586312	-0.686273	-0.0131857	-0.0319792	-0.713809	-0.682438	-0.088562	0.535387
862	0.0379798	0.0326502	0	-0.680175	-0.437064	5.11323	4.71268	5.53461	1.58326	0.99808	0.357205	0.205623	0.63683	0.453124	0.55811	-1.51153	-0.680788	1.15055	0.667898	-2.46958	-3.05134	-3.10157	3.02856	2.53262	2.38131	-2.14027	0.0198326	0.020264	0	0.669327	0.269593	0.285789	0.523444	0.416607	0.343456	-0.0546554	0.12802	0.100219	0.330444	0.415174	0.120521	0.346142	-0.434054	0.679552	0.690546	-0.768077	-0.693814	-0.140305	0.442378
861	0.0171997	0.0317122	0	-0.705132	-0.44317	5.33061	4.91245	5.87698	1.62492	1.25207	0.447069	0.288467	0.723761	0.491398	0.714372	-1.82588	-0.285325	-0.50508	-0.192432	-3.42528	-3.63559	-3.40904	2.62376	2.65587	2.59927	-2.2227	-0.012294	0.0207941	0	0.661825	0.243399	0.238932	0.412478	0.497509	0.474268	0.173168	0.00276473	0.105957	0.280445	0.368448	-0.0248476	0.146311	-0.307152	0.528318	0.577354	-1.24831	-0.791762	-0.094853	0.435466
860	-0.0140175	0.0294452	0	-0.744074	-0.531343	5.41116	4.81078	5.5177	1.54636	1.10029	0.357501	0.213914	0.603008	0.379157	0.675757	-1.54685	-0.679107	1.11782	0.31967	-3.19444	-3.05144	-3.73654	3.15614	3.14633	2.84016	-2.06979	-0.134682	0.0179175	0	0.660873	0.202405	0.480275	0.676139	0.51467	0.356306	0.250438	0.0864604	0.175054	0.293891	0.21816	-0.113097	0.0741615	-0.456776	0.318699	0.168717	-1.03974	-0.537578	-0.226807	0.603423
859	0.0516224	0.0327552	0	-0.642497	-0.386253	5.3353	4.51524	5.67574	1.38366	1.33759	0.406561	0.291287	0.66	0.436615	0.760502	-1.53616	-0.20117	1.52159	17.2132	-2.93167	-3.66765	-3.27487	2.93047	2.47931	2.6634	-2.2355	-0.0973181	0.013782	0	0.630844	0.207515	0.275427	0.532132	0.472782	0.408569	0.181626	0.100742	0.177204	0.386696	0.542654	0.218166	-0.0566764	-0.224264	0.363507	-0.343023	-1.05177	-0.579099	0.332489	0.343349
858	0.0638421	0.0286299	0	-0.645844	-0.401878	5.37966	4.60732	5.46032	1.50581	1.06546	0.45791	0.289252	0.635314	0.155794	0.787113	-2.09689	0.0423615	-0.617311	0.634337	-2.92651	-3.5306	-3.83548	2.88695	2.9572	2.81756	-2.21076	-0.0522824	0.0147184	0	0.694812	0.23022	0.381781	0.403197	0.515756	0.326187	0.0645518	0.0545123	0.0764506	0.352978	0.280216	0.1348	-0.0283413	-0.251592	0.317226	0.549871	-0.91587	-0.75792	-0.123436	0.380228
857	0.0274267	0.0366323	0	-0.67032	-0.406241	5.494	5.03706	5.66345	1.58859	1.27394	0.31287	0.255447	0.466307	0.437169	0.537882	-2.10161	-1.00161	-0.948518	-0.0460842	-3.29425	-2.9163	-3.53883	3.18213	2.70217	2.69339	-2.23126	-0.0181563	0.0152954	0	0.655176	0.217903	0.477916	0.497339	0.384103	0.503549	0.204307	0.0265798	0.14284	0.285894	0.310285	0.140181	0.151141	-0.305303	0.762175	-0.131491	-1.10526	-0.81968	-0.028661	0.312409
856	0.0656415	0.0322618	0	-0.752648	-0.478929	5.45048	5.2852	5.41543	1.47772	1.18041	0.37782	0.327982	0.656225	0.450884	0.733995	-2.09946	0.140311	0.941443	-0.571296	-3.35619	-3.16422	-3.38222	3.68197	2.30935	2.82518	-2.24744	-0.0555291	0.0143748	0	0.685122	0.274058	0.411498	0.611342	0.539488	0.330716	0.250462	0.0196113	0.143603	0.429949	0.494109	-0.115963	0.209746	-0.445236	0.274627	-0.160269	-1.20412	-0.834847	-0.198364	0.52899
855	0.00072087	0.0290577	0	-0.675862	-0.468719	5.0663	4.65367	5.52324	1.56933	1.15874	0.372105	0.282185	0.610064	0.377842	0.698818	-1.98671	0.0282941	0.467119	15.8203	-2.88172	-3.59791	-3.25967	3.17885	2.71414	2.53886	-2.18133	-0.0291335	0.0160586	0	0.74322	0.243044	0.410218	0.459726	0.583458	0.424188	0.113472	0.135182	0.0776734	0.272539	0.302615	-0.0554349	-0.0101217	-0.378937	0.443758	0.428896	-1.04639	-0.6724	0.0606584	0.374654
854	0.0738508	0.0369898	0	-0.606612	-0.341722	5.61544	4.88423	5.4907	1.62038	1.16259	0.344564	0.265995	0.646832	0.248669	0.280178	-1.89077	-0.589923	-0.665337	15.9183	-3.83754	-3.7864	-2.96516	3.16333	2.74161	2.74354	-2.25967	-0.0339149	0.0132741	0	0.668501	0.276261	0.286533	0.462272	0.458114	0.428007	0.0345673	-0.013585	0.0691759	0.224127	0.368044	-0.161639	0.14502	-0.128662	0.553355	0.584434	-0.955619	-0.575594	0.137071	0.462251
853	0.0438526	0.0292	0	-0.671402	-0.426508	5.34818	4.36139	5.47398	1.52931	1.14102	0.358227	0.2436	0.536703	0.436647	0.644509	-1.16057	0.0596248	-1.04887	16.4868	-3.16151	-3.26096	-3.63034	3.19519	2.54316	2.65698	-2.19091	0.0154042	0.0193537	0	0.636035	0.121642	0.448509	0.546152	0.510958	0.451806	0.153573	0.0712027	0.108883	0.29368	0.209558	-0.116479	-0.104901	-0.305464	0.454895	0.156641	-0.851103	-0.849632	-0.359832	0.463159
852	0.0287893	0.0327657	0	-0.670854	-0.574898	5.10088	4.72204	5.73414	1.56465	0.958063	0.5115	0.281016	0.504269	0.271702	0.564313	-1.94754	1.62063	0.668024	0.720431	-3.6005	-2.83283	-3.21801	3.31173	2.96564	2.43466	-2.22103	-0.0485476	0.0151557	0	0.686077	0.256858	0.381468	0.663333	0.428384	0.478147	0.116177	0.0995613	0.149037	0.168499	0.170457	0.091475	0.130539	-0.3804	0.0512068	0.0991758	-1.04991	-0.813733	-0.118723	0.544211
851	0.04553	0.0325167	0	-0.630204	-0.411999	5.10583	4.55875	5.23468	1.50907	1.24078	0.419439	0.234706	0.661935	0.337114	0.70945	-1.94234	-0.878139	0.354696	1.45755	-3.29718	-3.64115	-3.37303	3.11225	2.6681	2.47896	-2.17553	-0.0643481	0.0150249	0	0.612751	0.24945	0.365186	0.549581	0.571377	0.326336	0.254477	0.0809711	0.205001	0.28512	0.244145	0.071738	0.253518	-0.549067	-0.00376022	0.430974	-1.04155	-0.724361	-0.315237	0.495169
850	0.053428	0.0259404	0	-0.701007	-0.552269	5.06286	5.11262	5.07903	1.589	1.10541	0.34698	0.218589	0.618759	0.250267	0.493938	-1.99436	-0.708896	-0.194812	0.364173	-2.78917	-2.97298	-3.08021	2.96979	2.42878	2.62081	-2.23214	-0.0168223	0.0161287	0	0.620151	0.268228	0.303779	0.526516	0.458373	0.323401	0.280912	0.016152	0.218957	0.328049	0.297943	-0.0649658	0.291882	-0.111725	-0.308287	-0.366351	-0.985143	-0.622085	0.120012	0.558539
849	0.0703245	0.0309634	0	-0.715983	-0.424509	5.04036	4.7854	5.24524	1.42863	1.19559	0.27307	0.134353	0.750129	0.422056	0.860786	-2.00173	0.252871	0.53708	0.399808	-2.91124	-2.99036	-3.0187	3.38629	2.72344	2.98258	-2.24601	-0.111564	0.0152173	0	0.643446	0.279523	0.314142	0.614291	0.3958	0.348224	0.260555	0.090615	0.140654	0.225955	0.269087	-0.212803	0.152816	-1.17909	0.589854	0.180902	-1.07722	-0.991796	0.063828	0.722305
848	0.00430187	0.035151	0	-0.622038	-0.416327	5.2416	5.05942	5.81415	1.53305	1.18996	0.423354	0.212346	0.69601	0.39523	0.492949	-2.35076	-0.17729	-0.0703562	0.125022	-3.22291	-3.08196	-3.54087	3.34026	2.93395	2.91277	-2.26526	-0.0324458	0.0226705	0	0.622078	0.189392	0.412883	0.509302	0.47179	0.414478	0.158065	0.015204	0.121161	0.301015	0.422979	0.148987	0.134401	-0.352091	-0.22394	0.199621	-1.15169	-0.659187	-0.0266713	0.354942
847	0.0156631	0.0332409	0	-0.78694	-0.550932	5.23499	4.71454	6.15672	1.48219	1.11977	0.319804	0.308556	0.758455	0.311699	0.610702	-1.91414	-0.837675	0.974777	-0.0981795	-2.88166	-3.5099	-3.23976	3.29421	2.84537	2.64995	-2.11283	-0.0683504	0.018502	0	0.719283	0.271822	0.330482	0.543731	0.570055	0.735753	0.176843	0.135484	0.0816096	0.269307	0.45619	-0.00340609	-0.0174884	-0.425704	0.29929	-0.0179048	-1.0483	-0.673169	-0.0667291	0.49365
846	0.087586	0.0292991	0	-0.670602	-0.480726	5.03248	4.56551	5.47044	1.42804	0.990029	0.390371	0.32977	0.735909	0.369583	0.769981	-1.90605	-0.572011	1.25653	0.978627	-2.73595	-2.88165	-3.22538	3.22861	2.43081	2.94612	-2.20232	-0.00895929	0.0116093	0	0.653165	0.211719	0.247557	0.529145	0.52402	0.348263	0.23269	-0.00844457	0.123843	0.359563	0.409678	-0.00757277	0.195559	-0.168169	-0.143497	0.131901	-1.18361	-0.418216	0.0500792	0.425276
845	-0.0152954	0.0374519	0	-0.690527	-0.44642	5.25913	4.78081	5.22196	1.61972	1.40487	0.454016	0.271963	0.447134	0.333138	0.578142	-1.54594	-1.52957	0.733124	16.3008	-2.65213	-3.85612	-3.57633	3.34809	2.613	2.59205	-2.13446	-0.0651401	0.0173532	0	0.666982	0.240208	0.362442	0.515779	0.481787	0.329517	0.195265	0.0776101	0.102795	0.400903	0.311699	-0.0269323	0.166684	-0.531149	0.436587	0.431424	-0.857767	-0.668262	0.346575	0.493408
844	0.027016	0.0347626	0	-0.68313	-0.42336	5.13845	4.53412	5.04976	1.52925	1.22564	0.411675	0.198729	0.68324	0.295142	0.642142	-1.35774	0.012829	-1.05286	16.1666	-3.15957	-3.27579	-3.10764	3.13581	2.51679	2.75754	-2.18707	-0.0331762	0.0158557	0	0.685191	0.290415	0.218515	0.550374	0.424135	0.604406	0.172431	0.0225066	0.169725	0.29337	0.426712	-0.0746168	0.10628	-0.0942915	0.597355	-0.27555	-0.996278	-0.818378	0.349216	0.542485
843	0.0142648	0.0334244	0	-0.725925	-0.483038	5.17185	4.722	5.29173	1.6344	1.01351	0.397367	0.223672	0.694795	0.434556	0.766204	-1.64059	-0.813695	-0.600137	17.7193	-2.78546	-3.6349	-3.23101	3.05632	2.78222	3.03527	-2.16839	0.00867004	0.0174751	0	0.731119	0.256001	0.408414	0.733426	0.527679	0.351363	0.0492429	0.0607473	0.235054	0.362785	0.225865	0.0961628	0.064892	-0.757189	-0.119794	-0.636155	-1.06523	-0.396037	0.0277399	0.361386
842	0.125534	0.031497	0	-0.745361	-0.44555	4.94233	4.72879	5.13537	1.59692	0.931162	0.402051	0.36394	0.644786	0.454995	0.509456	-1.44628	-1.53968	-1.31477	16.0156	-2.8453	-3.48417	-3.00141	2.96612	2.68559	2.73354	-2.33316	-0.0957929	0.0177458	0	0.676693	0.248863	0.348435	0.575633	0.460583	0.443941	0.125954	-0.0295436	0.121493	0.268565	0.385828	-0.137098	-0.00988472	-0.677523	0.303309	0.763212	-1.04274	-0.734165	0.118504	0.572577
841	-0.00433238	0.0368734	0	-0.703641	-0.526215	5.0798	4.54164	5.32444	1.4728	0.940498	0.472213	0.335713	0.776593	0.431403	0.843451	-0.775944	2.26461	-0.522044	17.1265	-3.19771	-3.18887	-2.90859	3.53812	2.92326	2.88247	-2.19755	-0.0761268	0.0187648	0	0.627322	0.178987	0.301045	0.614427	0.557718	0.479261	0.102128	0.0596543	0.17767	0.438258	0.2514	-0.0986319	0.206832	-0.492485	-0.0593376	0.21132	-1.3469	-0.814797	-0.128566	0.388943
840	0.00633787	0.026297	0	-0.702367	-0.451263	5.45138	4.69967	5.64311	1.46222	1.23919	0.379713	0.370894	0.509449	0.254558	0.752704	-1.1732	-0.666513	-0.612257	16.9596	-3.44357	-2.59986	-3.57338	3.39417	2.65602	3.1191	-2.1854	-0.0403656	0.0157806	0	0.699	0.307336	0.312181	0.554764	0.423536	0.185088	0.054846	0.0462762	0.177028	0.358079	0.250348	-0.0446577	0.341963	-0.87594	0.00065207	-0.343267	-1.1845	-0.932858	0.176575	0.255921
839	0.0427227	0.0330412	0	-0.679644	-0.379319	5.22377	4.64077	5.64698	1.56422	1.24794	0.31301	0.314385	0.573568	0.246021	0.713106	-2.31065	1.09814	0.765408	1.44176	-3.37817	-3.51064	-3.32485	3.51961	2.33644	2.85163	-2.20812	-0.102322	0.0195132	0	0.636474	0.204843	0.416577	0.514155	0.511378	0.241106	0.0529239	0.0460256	0.123219	0.0990851	0.311877	-0.0509013	-0.0555633	-0.222083	0.23716	-0.314075	-0.779561	-0.666837	0.119918	0.574483
838	0.115024	0.0335829	0	-0.704398	-0.322351	5.24048	4.92355	5.63983	1.4359	1.04874	0.411801	0.21787	0.62953	0.40739	0.566469	-1.32966	-0.0906472	-1.12765	15.611	-3.24072	-3.13979	-3.47799	2.73526	2.32953	2.99531	-2.25014	-0.0801832	0.015356	0	0.686276	0.320221	0.424366	0.511453	0.508564	0.430203	0.111933	0.0926628	0.107919	0.195571	0.230096	-0.113971	-0.100432	-0.603886	0.319961	0.431776	-1.09486	-0.529584	0.0124016	0.42439
837	0.104886	0.0386666	0	-0.642572	-0.358735	5.11383	4.65372	4.85432	1.58858	1.11452	0.43416	0.328953	0.547246	0.257351	0.643454	-1.61149	-1.17774	-0.145745	16.1717	-2.85682	-3.26465	-2.76333	2.91529	2.54802	2.62355	-2.33884	-0.0863661	0.0199772	0	0.672433	0.219466	0.364024	0.602327	0.55587	0.164233	0.23243	0.12483	0.0830461	0.346738	0.243458	0.0424684	-0.138001	-0.603467	0.303435	0.108432	-1.13396	-0.520962	-0.198866	0.323795
836	-0.0463002	0.0236255	0	-0.724259	-0.552959	4.97951	4.90143	5.38413	1.50712	1.20278	0.347913	0.160313	0.67471	0.28842	0.806254	-2.23308	-0.959312	-0.33749	0.532316	-2.80263	-3.09031	-2.93073	3.23958	2.54594	2.69154	-2.12325	-0.0639493	0.01659	0	0.675514	0.26974	0.42037	0.681858	0.552752	0.536343	0.230011	0.0460219	0.100063	0.276012	0.242418	0.0851944	-0.0242602	-0.487866	0.4253	-0.26573	-1.24895	-0.823494	-0.0816538	0.56904
835	0.00012674	0.0356055	0	-0.652975	-0.440168	5.2425	4.5125	5.9898	1.54743	1.4105	0.466724	0.317657	0.476547	0.508701	0.971142	-2.39674	-0.505192	1.11854	1.02355	-3.28164	-3.67923	-3.10053	3.31245	2.33804	2.8479	-2.27116	-0.105696	0.0180005	0	0.669078	0.180805	0.330021	0.543439	0.475789	0.368948	0.300191	0.0906976	0.174934	0.3215	0.270265	0.0330455	0.202194	-0.415934	0.271322	-0.0398069	-1.14524	-0.792271	0.0978663	0.547929
834	0.0437392	0.0334984	0	-0.693803	-0.344136	5.18542	5.09014	5.65889	1.60549	1.03838	0.447616	0.331248	0.475396	0.376906	0.637189	-1.75648	-0.259188	-0.552765	0.381682	-3.0195	-3.47888	-3.02204	3.46543	2.38731	2.54379	-2.25688	-0.10197	0.0180108	0	0.698004	0.299364	0.46923	0.437254	0.660485	0.578785	0.180079	0.0533197	0.0656776	0.261288	0.353172	0.131868	-0.0375557	-0.0495024	-0.0336072	0.314935	-0.943295	-0.857944	-0.197497	0.378814
833	0.0646275	0.0368864	0	-0.633259	-0.498975	5.23039	4.66675	5.4064	1.40831	1.15938	0.387914	0.275213	0.838641	0.118702	0.699424	-1.01798	0.169461	1.19513	0.703493	-3.3659	-3.22361	-3.1492	2.93479	2.89859	2.56232	-2.27308	0.0111897	0.0178947	0	0.681071	0.252538	0.373324	0.48457	0.445322	0.361231	0.174113	0.0899241	0.0517832	0.387148	0.397571	-0.110641	-0.0411325	-0.163707	0.224745	0.545498	-1.1278	-0.901804	-0.0976298	0.289368
832	0.0441987	0.0289877	0	-0.725053	-0.37153	5.00345	4.48913	5.16188	1.58722	1.19759	0.411087	0.30388	0.576827	0.371067	0.510359	-1.62343	0.21005	0.50152	0.73659	-2.58024	-2.71094	-3.16637	3.58	2.57048	3.10942	-2.2059	-0.0399431	0.0177822	0	0.718607	0.292988	0.376351	0.593155	0.514187	0.517538	0.283397	0.041702	0.186024	0.292743	0.340739	0.00852317	0.125446	-0.895767	0.502091	0.00696824	-1.08046	-0.996852	-0.336167	0.434262
831	0.0232548	0.0265134	0	-0.721857	-0.365108	5.26255	4.57581	5.84386	1.33831	1.19507	0.446497	0.319572	0.551681	0.410165	0.432682	-1.92907	-0.261699	0.0995236	0.664215	-3.16469	-3.49844	-3.14948	3.24436	3.16285	2.57024	-2.22147	-0.00224299	0.0191149	0	0.711817	0.268607	0.307955	0.511868	0.564533	0.419628	0.410559	0.0419674	0.162076	0.402968	0.228826	0.117046	0.095324	-0.559029	-0.304444	-0.294764	-0.966569	-0.574032	0.00861465	0.48201
830	0.0907613	0.0286323	0	-0.705057	-0.509687	5.31881	4.70887	5.62869	1.29836	1.13133	0.311874	0.259612	0.735277	0.290923	0.719744	-1.29494	-1.20872	16.0352	0.40601	-3.09373	-2.66081	-3.56629	2.92244	2.83799	2.62208	-2.26881	0.0469415	0.0217741	0	0.696542	0.256071	0.259255	0.483519	0.488302	0.572343	-0.0432767	-0.0141838	0.100471	0.221361	0.545464	-0.180012	0.081844	-0.345429	0.041563	-0.196031	-0.916041	-0.795161	0.122302	0.468786
829	0.0192777	0.0352024	0	-0.739095	-0.4814	5.26195	4.80111	5.03816	1.49222	1.12485	0.349228	0.228329	0.761267	0.36312	0.724556	-1.24734	-1.16567	0.108406	16.9604	-3.03936	-2.87076	-3.41439	3.11547	2.54607	2.88508	-2.11788	-0.00787064	0.017933	0	0.706741	0.228017	0.177352	0.429409	0.556463	0.365517	0.149643	0.0615869	0.0204696	0.397456	0.28125	0.0337499	0.171613	-0.73482	0.163543	0.257825	-0.732698	-0.60316	-0.15201	0.372034
828	0.0898129	0.0332305	0	-0.603745	-0.392676	5.18064	4.73322	5.32377	1.42475	1.175	0.362135	0.176265	0.540336	0.404745	0.566006	-1.85265	-0.525286	-1.33032	0.948318	-2.955	-3.61803	-3.10682	3.00678	2.81059	2.98049	-2.20153	-0.102688	0.0157287	0	0.670449	0.195663	0.321369	0.570145	0.440223	0.475113	0.185166	0.0330175	0.113559	0.28635	0.259169	-0.0448286	-0.189579	-0.339875	0.461572	-0.0429955	-1.24078	-0.542829	0.180233	0.351848
827	0.0193681	0.0279382	0	-0.731449	-0.458465	5.23558	5.05074	5.76335	1.39162	1.38386	0.453979	0.204526	0.630215	0.295203	0.666084	-2.06651	-0.983096	0.280368	0.568963	-3.03593	-3.4086	-2.98351	3.14896	2.72891	3.15069	-2.25914	-0.018852	0.017499	0	0.754615	0.206944	0.331461	0.526501	0.509298	0.516384	0.274567	0.0638407	0.054602	0.408882	0.303529	-0.0866532	0.102414	-0.618857	0.321863	-0.127824	-1.23953	-0.846259	-0.11405	0.323132
826	0.0397838	0.0337197	0	-0.661753	-0.426197	4.97243	4.60742	4.99797	1.63366	1.18355	0.459486	0.272043	0.572562	0.472579	0.587401	-1.94722	-0.115611	-0.16681	16.4319	-2.94601	-2.9091	-2.99164	3.56982	3.32285	2.92504	-2.21849	-0.0382311	0.0162943	0	0.634533	0.199032	0.383701	0.628918	0.501246	0.458789	0.0653657	0.0817511	0.0906205	0.476766	0.274266	-0.0495373	0.0874866	0.0708643	0.26361	-0.41573	-1.33576	-0.719365	-0.148534	0.312387
825	-0.00419106	0.0336026	0	-0.739354	-0.478313	5.43774	4.58669	5.45267	1.67756	1.15625	0.433653	0.222795	0.625632	0.371653	0.704391	-1.77448	-0.0565152	0.116112	-0.31879	-3.63456	-3.26284	-2.99846	3.23345	2.78334	2.97323	-2.14748	-0.0765486	0.0131362	0	0.642168	0.253374	0.333055	0.546636	0.519051	0.44169	0.203488	0.0920843	0.125349	0.342023	0.249016	-0.124639	0.262465	-0.652319	0.0561773	0.637557	-1.10891	-0.536426	-0.208777	0.470209
824	0.0375908	0.033456	0	-0.645233	-0.425355	5.20601	4.48205	5.36233	1.50365	1.21215	0.450057	0.279967	0.630739	0.33412	0.421405	-2.40328	-0.194418	-0.273974	1.41186	-3.11666	-2.94617	-3.22503	3.41863	2.66524	2.65589	-2.28336	-0.0383689	0.0104649	0	0.671107	0.238031	0.253963	0.672262	0.650787	0.272733	0.17351	-0.00786654	0.058964	0.364763	0.353654	-0.0369933	0.0941757	-0.767829	-0.0143401	0.0343224	-1.18929	-0.489042	-0.171199	0.475001
823	0.0545814	0.0371272	0	-0.678467	-0.483589	5.42636	4.90474	5.88656	1.50154	1.30633	0.529391	0.213659	0.472274	0.351745	1.06629	-1.8106	-0.0870005	-0.986385	0.746715	-3.36033	-3.39859	-3.51627	2.87935	3.01291	2.98288	-2.2551	-0.0593774	0.0124852	0	0.616454	0.204716	0.330936	0.404794	0.505097	0.454611	0.125007	0.0511847	0.0900853	0.376043	0.250922	-0.00348034	0.0310185	-0.658147	0.00606781	-0.0472194	-0.966444	-0.689335	0.11617	0.483215
822	0.0229391	0.0368315	0	-0.693334	-0.396428	5.34719	4.65569	5.89953	1.6882	1.17055	0.381686	0.322883	0.858733	0.291011	0.620433	-1.69243	-0.343423	0.0145097	17.3836	-3.21355	-4.17305	-3.01851	3.27534	2.562	2.81885	-2.23809	-0.0892019	0.0171596	0	0.637544	0.12008	0.28608	0.462352	0.329484	0.36642	0.269265	0.0754085	0.153523	0.374467	0.319415	0.0479766	0.101827	-0.062305	0.0550845	0.620019	-1.10924	-0.30632	0.0169396	0.335213
821	0.0379728	0.0328055	0	-0.696983	-0.478791	5.37172	5.00174	5.7196	1.599	1.40204	0.379889	0.199234	0.517582	0.380453	0.648761	-1.79259	-1.66897	1.04702	-0.232636	-3.33595	-3.89709	-3.06124	2.88984	2.65032	2.78054	-2.20092	-0.0584006	0.0136019	0	0.583535	0.184417	0.319768	0.546909	0.584481	0.265183	0.139366	0.0592424	0.132734	0.399003	0.181471	-0.0176325	0.198405	-0.896149	0.429037	0.0890694	-0.915181	-0.71172	-0.115168	0.55264
820	0.0838721	0.034269	0	-0.681737	-0.403089	5.19921	5.12029	5.28396	1.48768	1.09292	0.355616	0.321847	0.70345	0.164647	0.938924	-1.91616	-0.505656	-0.354956	16.8101	-3.20011	-3.20302	-3.11194	3.29905	2.53122	2.88006	-2.27186	-0.0682204	0.0197572	0	0.670074	0.180348	0.332344	0.528807	0.434831	0.586194	0.180996	0.0752964	0.0788126	0.327117	0.424884	0.183982	-0.0370118	-0.409783	0.490551	0.110778	-1.00403	-0.574571	-0.140899	0.448027
819	-0.0197265	0.0344388	0	-0.700129	-0.439813	5.39524	4.66989	5.44322	1.44447	0.937373	0.441311	0.204383	0.598234	0.149537	0.572941	-1.12783	-0.604796	-0.797292	15.926	-3.40862	-3.6155	-3.3589	3.33792	2.99122	2.51345	-2.13536	-0.0217683	0.0183229	0	0.629118	0.18498	0.421265	0.469709	0.429275	0.320249	0.16698	0.121283	0.0793774	0.271528	0.268278	0.107518	0.0223338	-0.48827	0.253414	-0.248211	-1.10953	-0.615097	-0.0106663	0.488813
818	0.0902967	0.0285804	0	-0.671646	-0.279054	5.34213	4.70173	5.80847	1.49568	1.1778	0.382478	0.273211	0.525165	0.354331	0.856255	-0.667312	-0.889132	-0.62716	18.1917	-3.40297	-3.81416	-2.98491	3.06794	2.44592	2.72157	-2.25592	-0.0343589	0.0134237	0	0.727075	0.2714	0.361611	0.576568	0.460355	0.425207	0.236092	0.167453	0.174543	0.239462	0.300612	-0.0354581	0.0391638	-0.596192	0.135507	0.348573	-1.39318	-0.493276	-0.00177945	0.330118
817	0.0270569	0.0311545	0	-0.726662	-0.469697	5.22987	4.90489	5.67395	1.71996	1.01194	0.401696	0.299175	0.572234	0.392686	0.621151	-1.94334	-1.15637	-0.68276	-0.0512803	-3.21097	-3.34147	-3.26491	3.33338	2.57768	2.8413	-2.20433	-0.0392954	0.0190923	0	0.709946	0.213133	0.264571	0.444241	0.490761	0.371568	0.167528	0.125419	0.0556617	0.275192	0.366268	-0.165666	0.0430846	-0.662301	0.507888	-0.202612	-0.899934	-0.459249	-0.125884	0.42835
816	0.0362817	0.0300085	0	-0.724586	-0.391578	5.26493	4.7437	5.2277	1.79097	0.92037	0.37391	0.290929	0.757627	0.338787	0.547629	-1.2749	-0.829073	-0.454809	0.0364714	-3.13823	-3.81826	-2.58105	3.37953	2.85248	3.09967	-2.23767	-0.0550504	0.0197212	0	0.64951	0.196989	0.337516	0.453248	0.460152	0.378377	0.0565269	0.0643077	0.114983	0.308664	0.311923	-0.235913	-0.0399981	-0.525542	0.214522	0.547994	-1.27013	-0.617307	-0.15977	0.437007
815	0.0334317	0.0374383	0	-0.640253	-0.449898	5.41895	4.9014	5.37088	1.5846	1.2344	0.461769	0.0994566	0.658861	0.34384	0.587491	-2.49461	0.540945	-0.0793662	0.0324631	-3.44555	-3.51499	-3.29001	3.14853	2.22867	2.39392	-2.24282	-0.0161981	0.0149675	0	0.629325	0.180846	0.381509	0.55843	0.508272	0.336975	0.0892281	0.0374098	0.100289	0.246291	0.131918	-0.0705262	-0.0165874	-0.364412	0.271611	-0.20672	-1.03237	-0.600638	-0.105842	0.565321
814	0.119883	0.0304774	0	-0.677736	-0.45762	5.28423	5.02845	5.76616	1.53259	1.13092	0.425564	0.287728	0.724477	0.455139	0.685765	-1.74161	-1.14358	0.0312882	16.742	-3.4113	-3.27123	-3.24464	2.90969	2.43854	2.62461	-2.27628	-0.0441276	0.0195827	0	0.637906	0.112342	0.374389	0.390854	0.506153	0.515407	0.123172	0.0487832	0.0218509	0.256984	0.28858	-0.0339268	0.122521	-0.184663	0.470406	0.299087	-1.12082	-0.685558	-0.0700728	0.472605
813	0.0405471	0.0320248	0	-0.702268	-0.406786	5.01316	4.71596	5.55142	1.458	1.19056	0.402194	0.256002	0.466359	0.425813	0.637276	-1.69591	0.261198	-0.236398	0.462838	-2.72599	-3.36204	-2.8938	2.88701	2.70607	2.80748	-2.19193	-0.012468	0.0145817	0	0.605871	0.20918	0.405207	0.57019	0.566212	0.441487	0.24131	0.06183	0.101891	0.230103	0.403395	-0.133109	-0.131749	-0.598656	0.132048	0.276899	-1.03035	-0.61538	0.089884	0.352201
812	0.0457177	0.0338449	0	-0.673558	-0.453411	5.0842	4.66094	5.46709	1.62981	1.06891	0.450258	0.327749	0.649707	0.629524	0.651985	-2.07983	-0.671401	-0.17595	1.16083	-2.80164	-3.14794	-2.809	3.13835	3.05073	3.00477	-2.24577	-0.119	0.0114845	0	0.551633	0.18636	0.267931	0.582574	0.489249	0.424801	0.178818	0.132765	0.12152	0.354119	0.296447	-0.0995688	0.183007	-0.844377	0.0536203	-0.14096	-0.813529	-0.657912	0.047199	0.459778
811	0.0474882	0.0337062	0	-0.736278	-0.498708	5.258	4.76476	5.18626	1.44218	1.36223	0.335902	0.279204	0.63944	0.413397	0.656387	-0.973807	-0.670724	-1.05818	-0.525365	-3.17825	-2.94667	-3.02165	2.71823	2.45601	2.91904	-2.2048	-0.0865787	0.0131795	0	0.647403	0.190498	0.424736	0.681593	0.653729	0.529499	0.13664	0.0325503	0.0877858	0.26279	0.378367	0.138742	-0.152765	-0.797043	-0.34228	-0.234919	-1.18763	-0.491431	0.0589696	0.39929
810	0.0536124	0.0318515	0	-0.698735	-0.387128	4.92579	4.80782	5.03934	1.55843	1.35141	0.415604	0.208874	0.71761	0.536547	0.708179	-1.83895	0.669163	-1.626	0.402577	-2.79902	-3.16301	-2.97785	3.16136	2.3533	2.74452	-2.19682	-0.0625124	0.0180716	0	0.686511	0.174588	0.402094	0.514469	0.39323	0.346176	0.162808	0.0641194	0.210731	0.456783	0.33848	0.0720314	0.18895	-0.674784	0.48144	0.511627	-1.19374	-0.890175	0.0732481	0.360848
809	0.0916017	0.0291457	0	-0.657898	-0.435375	5.33706	4.70679	5.56866	1.52993	0.993589	0.383283	0.282632	0.669347	0.382818	0.697691	-2.28067	-0.36224	0.27156	16.1783	-2.83707	-3.6692	-3.31785	3.15358	2.50481	2.96016	-2.25352	-0.0782057	0.0144784	0	0.741224	0.222742	0.362965	0.501658	0.425708	0.387286	0.262961	0.0725867	0.00558243	0.385459	0.234937	0.30581	0.0591585	-0.380268	0.119549	0.151895	-1.04478	-0.520431	0.0496108	0.483724
808	0.0181003	0.0366856	0	-0.667797	-0.442999	4.90869	4.6324	4.97296	1.81873	1.05698	0.295133	0.277289	0.618466	0.454764	0.616921	-1.9497	-0.167396	0.414211	0.796897	-2.59619	-2.9833	-2.95747	3.1752	2.15617	2.66603	-2.24731	-0.0139195	0.0169308	0	0.697983	0.236246	0.379573	0.526255	0.448843	0.403526	-0.173716	0.0234849	0.0878716	0.240326	0.178566	-0.145214	0.123424	-0.74796	0.581105	-0.0781116	-0.964581	-0.928656	-0.0804685	0.722626
807	0.0278503	0.0320237	0	-0.654865	-0.418048	5.32129	4.76656	5.70198	1.47855	0.931785	0.510082	0.223584	0.590262	0.377961	0.437248	-1.96095	-0.847571	0.61624	1.06852	-3.19992	-3.48613	-3.25608	3.09589	2.5497	2.62843	-2.22069	-0.0681387	0.0195263	0	0.638819	0.246713	0.475288	0.517022	0.423657	0.46493	0.350633	0.0274599	0.0900311	0.403399	0.397414	0.140974	0.223564	-0.300477	0.718516	0.097709	-0.861625	-0.883709	-0.351347	0.412531
806	0.0298309	0.0262289	0	-0.658876	-0.370728	5.13098	4.87963	5.71945	1.38086	1.49009	0.35296	0.14416	0.765625	0.408498	0.681199	-1.46315	-0.988145	-1.17479	-0.184274	-3.24111	-3.28525	-3.58503	3.57024	2.6244	2.83185	-2.21941	-0.0326653	0.016056	0	0.577991	0.229207	0.306177	0.631266	0.607007	0.365608	0.386009	0.0439345	0.112601	0.343325	0.346245	0.233796	0.0926447	-0.620268	0.521986	0.277767	-1.11673	-0.756231	-0.0448862	0.44417
805	0.0274617	0.0324864	0	-0.715213	-0.483394	5.26316	5.06561	5.89633	1.42545	1.33439	0.385571	0.315854	0.623454	0.620576	0.508751	-2.11789	-0.395793	0.0385189	16.1496	-3.27831	-3.27792	-3.24727	3.34774	2.70512	2.81572	-2.20991	-0.189841	0.0169781	0	0.641301	0.229501	0.372822	0.515166	0.466992	0.611894	0.387754	0.0370875	0.167159	0.319549	0.56516	0.0583961	0.242921	-0.559333	0.353864	0.183009	-1.01884	-0.896679	-0.239606	0.643338
804	0.0577185	0.0347326	0	-0.722619	-0.482962	5.23593	4.82916	5.72555	1.35365	1.13964	0.410578	0.274624	0.537329	0.220889	0.593475	-1.92826	-0.396275	0.298867	-0.583912	-3.25711	-3.23531	-3.00489	3.54556	2.76255	2.80977	-2.24508	-0.0994526	0.0192736	0	0.665797	0.200797	0.35484	0.498802	0.334671	0.407705	0.193245	0.0638358	0.140842	0.318649	0.164047	0.259048	-0.0424845	-0.375399	0.644739	-0.0768792	-1.06573	-0.867429	0.0205776	0.364485
803	0.0203331	0.0271062	0	-0.686843	-0.481878	5.03253	4.90323	5.23824	1.41187	1.30342	0.380291	0.399367	0.724583	0.326386	0.764896	-1.92719	-0.278779	0.171492	0.788466	-2.94514	-2.96276	-3.32026	3.31914	2.64426	2.84481	-2.18963	0.0346056	0.0133673	0	0.73671	0.231998	0.403814	0.509781	0.549527	0.402481	0.205409	-0.0274334	0.154314	0.475708	0.474892	-0.0773373	0.0297625	-0.385007	0.551285	0.391766	-0.92215	-1.0013	-0.396184	0.449716
802	0.00403005	0.0347461	0	-0.754042	-0.500056	5.06023	4.80523	5.09804	1.48742	1.28509	0.353137	0.200416	0.715492	0.404871	0.838543	-2.19067	0.566175	0.412034	-0.0762526	-2.92922	-2.98317	-3.38744	3.03852	2.62601	2.594	-2.09989	-0.0529358	0.0171759	0	0.738857	0.234426	0.309249	0.558724	0.457794	0.375286	0.200656	0.0324241	0.102092	0.364955	0.416403	-0.0182536	0.0708095	-0.636572	0.0556587	-0.301081	-1.42483	-0.547184	0.222974	0.548841
801	0.0928933	0.0290963	0	-0.700383	-0.408341	5.14779	4.48759	5.28601	1.34253	1.30009	0.363838	0.21004	0.650293	0.355422	0.633623	-1.59541	-0.757989	-0.274344	16.5286	-2.39988	-2.64071	-3.28862	3.53297	2.58111	3.09914	-2.18946	-0.0620475	0.0170595	0	0.660929	0.180512	0.337987	0.617661	0.585049	0.581513	0.287039	0.0639971	0.0662751	0.381341	0.301147	0.109672	-0.117483	-1.38157	0.235445	0.569604	-0.776368	-0.508457	0.148076	0.404092
800	-0.0226864	0.0334942	0	-0.659432	-0.421224	4.90673	4.92742	4.79159	1.38805	1.3698	0.34465	0.228439	0.512707	0.15949	0.661156	-2.16142	-0.0990095	-1.50546	-0.32947	-2.35558	-2.34215	-2.448	2.863	2.94809	2.77897	-2.20385	-0.0663902	0.0221058	0	0.719676	0.277043	0.409704	0.532128	0.467472	0.442026	0.283417	-0.00595765	0.152312	0.311251	0.232489	0.123899	0.131331	-0.561126	0.0206479	0.16449	-1.08304	-0.547812	-0.0973653	0.397481
799	0.0564639	0.0294735	0	-0.715673	-0.391905	5.22249	4.73907	5.48803	1.74251	1.14101	0.290869	0.251996	0.768764	0.52795	0.572637	-2.26741	-0.484575	-0.887723	1.20646	-2.69333	-3.40109	-3.13056	3.02179	2.52685	2.95204	-2.23535	-0.0603246	0.0154494	0	0.628725	0.270747	0.359872	0.553588	0.582658	0.467056	0.318024	0.0347313	0.107344	0.408833	0.42651	-0.00333076	-0.178998	-0.235975	0.189507	-0.00071494	-0.827956	-0.495946	0.0958334	0.323336
798	-0.0030188	0.0323268	0	-0.748013	-0.429359	5.18592	4.64921	5.41841	1.51942	1.19414	0.439243	0.307073	0.754618	0.308975	0.647183	-1.81177	-0.97838	0.578684	-0.165848	-3.19904	-3.18216	-2.59282	2.61981	2.69663	3.09482	-2.13145	-0.124165	0.0164715	0	0.644045	0.149117	0.327387	0.599064	0.504384	0.497978	0.226907	0.123896	0.112114	0.321786	0.339414	-0.164658	0.0347293	-0.775032	0.442809	-0.173587	-0.976	-1.0255	-0.263995	0.431111
797	0.024012	0.0341584	0	-0.69734	-0.490565	5.54874	4.65652	5.30215	1.41957	0.968469	0.497859	0.193285	0.715924	0.213866	0.58431	-1.33734	-0.777567	-0.619532	1.14919	-3.05657	-3.13655	-3.80906	3.15188	2.70428	2.51398	-2.26111	-0.0702073	0.017105	0	0.65577	0.259599	0.29804	0.624729	0.336938	0.448724	0.152362	0.0435797	0.0488367	0.291382	0.325873	0.0241535	0.216914	-0.869686	0.231687	-0.0213014	-1.08205	-0.50892	0.278655	0.347265
796	-0.0752719	0.0323113	0	-0.751844	-0.5002	5.28447	4.52825	5.83583	1.57188	1.2293	0.401943	0.353683	0.602388	0.390616	0.696938	-1.50864	-0.388969	-0.0823731	-0.888867	-3.08706	-3.10426	-3.21428	3.18537	2.87176	2.46203	-2.12459	-0.0605943	0.0164563	0	0.669275	0.299042	0.521829	0.589005	0.406919	0.402673	0.248164	0.125192	0.217373	0.262859	0.294988	-0.138609	-0.0218417	-0.384165	0.299666	-0.303405	-1.1926	-0.790901	-0.236534	0.28271
795	0.0528824	0.032349	0	-0.682189	-0.459221	5.24179	4.9394	5.69626	1.61868	0.991901	0.401695	0.197354	0.580284	0.426246	0.563918	-1.25965	-0.157961	-0.957884	17.8965	-3.55325	-3.30469	-3.39196	3.14818	2.64076	2.78006	-2.16042	-0.0782296	0.0145012	0	0.602141	0.241962	0.368269	0.53042	0.567559	0.529468	0.189376	0.0236707	0.0512268	0.252229	0.184646	0.036907	-0.0358799	-0.133049	-0.0305176	0.0747965	-1.06499	-0.624768	-0.117411	0.377456
794	0.080275	0.0329183	0	-0.716048	-0.55483	5.22389	5.09874	6.09898	1.40093	1.02294	0.333685	0.219296	0.431984	0.439408	0.843329	-1.39694	-0.803351	-0.56461	0.286472	-3.45631	-2.76222	-3.86883	3.29375	2.89303	2.51724	-2.17435	-0.0117724	0.0123551	0	0.609482	0.266369	0.381884	0.55747	0.465775	0.27538	0.208164	0.073579	0.102481	0.293818	0.322591	0.0530451	0.0746052	-0.736598	0.66955	0.550836	-0.93925	-0.892397	0.116809	0.396182
793	0.0727498	0.037	0	-0.752549	-0.552458	5.1612	5.02613	4.95641	1.66633	1.08865	0.329395	0.204707	0.718938	0.497461	0.631603	-1.86041	-0.373356	0.00063643	15.7351	-3.33905	-2.69847	-3.47711	3.19291	2.30173	2.80866	-2.14129	-0.104404	0.015139	0	0.733721	0.26222	0.402224	0.414513	0.666614	0.34236	0.196516	0.1837	0.0812028	0.362989	0.437953	0.0396982	-0.0510366	-0.766596	0.683599	-0.0042823	-1.77192	-0.64803	0.160371	0.55347
792	0.0446917	0.0335296	0	-0.694008	-0.47436	5.16142	4.50518	5.79243	1.57098	1.28721	0.385457	0.266667	0.643408	0.398582	0.610912	-1.31886	0.116172	-0.352735	1.03096	-3.18451	-2.76582	-3.09651	3.11026	2.90064	2.73043	-2.15274	-0.0211447	0.013868	0	0.61259	0.194307	0.360895	0.593039	0.473375	0.427741	0.232898	0.0338511	0.142878	0.26469	0.416342	0.0397953	-0.0261983	-0.0829514	0.319225	-0.16896	-1.3048	-0.610104	-0.215725	0.353123
791	0.063719	0.0317846	0	-0.793531	-0.478263	5.20592	4.67332	5.17745	1.40507	1.16936	0.478746	0.220782	0.615199	0.327436	0.683774	-1.55072	-1.04406	0.826384	-0.0425022	-2.97465	-3.05328	-3.24688	3.49997	2.71404	2.30709	-2.26247	-0.0966235	0.0181783	0	0.618027	0.19495	0.252137	0.583828	0.498804	0.137185	0.0960798	-0.046423	0.0857454	0.352829	0.379705	-0.0235866	0.223277	-0.414501	0.0537767	-0.302737	-0.989833	-0.376322	0.0230217	0.193319
790	-0.0350813	0.0319832	0	-0.651826	-0.403333	5.14517	5.23285	5.29004	1.52326	1.13447	0.409192	0.302417	0.768004	0.22548	0.620975	-1.64964	-1.47998	0.351006	15.5991	-3.16214	-3.38726	-2.87305	2.57907	3.13834	2.66313	-2.18871	-0.114398	0.0165022	0	0.658927	0.209179	0.347292	0.566504	0.537731	0.595153	0.259564	0.0665953	0.0138234	0.271608	0.571661	0.085414	-0.0803073	-0.670152	0.405686	0.816797	-1.02453	-0.444284	-0.00288455	0.638564
789	0.0685612	0.0300624	0	-0.633438	-0.482929	4.98138	4.7695	5.18558	1.46084	1.23606	0.412764	0.238495	0.682513	0.311219	0.450223	-2.08056	-1.04499	0.0775855	1.08659	-2.20807	-3.22048	-3.30575	3.4057	2.80404	3.05347	-2.25849	-0.116589	0.0159664	0	0.634961	0.209184	0.306317	0.499283	0.525588	0.370395	0.30343	0.0527692	0.134255	0.403164	0.271656	-0.0203175	0.224502	-0.409362	0.121736	0.306357	-1.20196	-0.61507	-0.212939	0.55656
788	0.04633	0.0316884	0	-0.750724	-0.38326	5.34674	5.36544	5.17236	1.43435	1.02643	0.318108	0.294314	0.648111	0.417571	0.863375	-1.70462	-0.225762	-0.725858	16.628	-2.97852	-3.26059	-2.87169	3.38507	2.46425	2.92639	-2.24353	-0.046159	0.0188161	0	0.673856	0.21142	0.375084	0.470792	0.533706	0.304148	0.0256437	0.118791	0.128517	0.293425	0.492312	-0.0176994	-0.0245172	-0.438449	0.0285316	0.388606	-1.03968	-0.728621	0.0617358	0.377731
787	0.0568209	0.0274753	0	-0.675312	-0.417917	5.13877	4.7843	5.10022	1.63104	0.877754	0.399792	0.310113	0.731112	0.368426	0.538372	-1.14429	0.052524	0.64518	0.524359	-3.77088	-2.69641	-3.08681	3.24089	2.59166	2.73784	-2.31949	-0.0446109	0.0175108	0	0.576065	0.171959	0.298123	0.630656	0.374722	0.375469	0.124515	0.0449318	0.0873182	0.180287	0.414187	-0.0388976	0.218632	-0.599172	-0.00676814	0.776392	-0.986197	-0.597258	0.0626567	0.488389
786	-0.0297341	0.0321268	0	-0.64078	-0.489753	5.2629	4.64479	5.59198	1.46707	1.12485	0.365349	0.316591	0.576509	0.342057	0.728558	-1.55816	-1.05757	-0.0780869	0.941608	-3.20823	-3.30743	-3.70068	3.3899	2.40864	2.78619	-2.14309	-0.0282061	0.0120794	0	0.666436	0.274682	0.272441	0.706436	0.509725	0.44952	0.314493	0.0923805	0.100505	0.270852	0.397631	-0.0438291	-0.0119779	-0.334329	-0.528879	0.0192028	-0.989212	-0.305704	0.277365	0.20478
785	0.0564739	0.0307874	0	-0.755618	-0.449128	5.52469	4.76904	5.60544	1.65209	1.38937	0.423114	0.103308	0.743339	0.466451	0.963672	-1.87261	-0.393019	-0.268373	16.1575	-2.85187	-3.97589	-3.08938	3.63616	2.52718	2.99332	-2.21664	0.0177254	0.0169053	0	0.591221	0.225791	0.273231	0.715068	0.45483	0.524667	0.0547127	0.136616	0.114601	0.247627	0.477795	0.0402513	0.0594559	-0.473199	0.0299118	0.617769	-0.851527	-0.525027	-0.1145	0.408347
784	-0.0195004	0.0329339	0	-0.758705	-0.506014	5.33791	4.75781	6.14838	1.45287	0.918385	0.469175	0.216678	0.655042	0.47904	0.685554	-1.43687	-0.0614561	-0.80534	16.9694	-3.72008	-3.00921	-3.43711	3.32225	2.3695	2.81662	-2.18522	-0.0840801	0.0175838	0	0.685051	0.260932	0.398061	0.631378	0.450935	0.387358	0.188938	0.0133279	0.133244	0.285606	0.132694	0.0636452	-0.143846	-0.222736	0.0549235	0.171072	-1.24583	-0.547228	0.0764817	0.453451
783	0.0820857	0.0307415	0	-0.69561	-0.474365	5.11937	4.5668	5.62581	1.54543	1.09178	0.3271	0.329896	0.509567	0.356296	0.143503	-1.1404	-0.715148	-0.429874	0.871963	-2.47884	-3.38028	-2.72958	3.19307	3.04475	2.68925	-2.2427	-0.0697373	0.0215645	0	0.676807	0.235716	0.307098	0.458761	0.524876	0.442613	0.156917	0.0708692	0.151564	0.268488	0.470917	0.0635767	0.0656335	-0.372175	0.411956	0.414689	-0.986043	-0.612392	-0.150689	0.596401
782	0.0454584	0.034231	0	-0.672762	-0.410284	4.99849	4.5735	5.14528	1.61299	1.3109	0.391637	0.166586	0.566878	0.462222	0.791306	-1.83562	0.0175042	-0.771607	0.536021	-3.76761	-3.13061	-3.1166	2.52513	2.41531	2.69662	-2.19442	-0.0613327	0.0225488	0	0.71489	0.315801	0.303521	0.517926	0.428411	0.323581	0.0262245	-0.00242455	0.116121	0.167098	0.39232	0.167918	0.174094	-0.176452	0.541603	-0.20601	-0.980431	-0.539997	0.145767	0.44894
781	0.00180216	0.0285633	0	-0.690775	-0.424468	5.19423	4.48348	5.39998	1.45563	1.08195	0.325068	0.344935	0.674905	0.268844	0.491448	-1.30414	-0.431695	-0.231852	16.2526	-3.08987	-3.1803	-3.06299	2.79427	2.7257	3.17015	-2.184	-0.0734176	0.0122441	0	0.620978	0.231016	0.36796	0.693718	0.552076	0.232745	0.271792	0.0689445	0.172232	0.382965	0.235236	0.120195	0.0566634	-0.0231795	-0.633709	-0.267518	-0.825248	-0.551331	0.0558821	0.410973
780	0.0336242	0.0348199	0	-0.677612	-0.422152	5.34719	4.77668	5.6577	1.52996	1.22774	0.364765	0.16827	0.598528	0.474175	0.591844	-1.31027	-0.591386	-0.364276	0.732177	-3.12912	-3.29664	-3.41796	2.8957	2.27331	3.04474	-2.24829	-0.0773609	0.0130587	0	0.642437	0.236153	0.39598	0.543933	0.457552	0.376292	0.00592807	0.0522923	0.160656	0.268811	0.246232	0.0137853	0.0608608	-0.696085	0.251272	-0.262396	-1.12471	-0.459259	-0.0640853	0.421873
779	0.00934871	0.0335975	0	-0.71416	-0.455093	5.07226	4.70318	5.01251	1.49366	1.07702	0.348131	0.267284	0.454563	0.430153	0.752926	-1.16094	0.799435	-1.51144	0.304745	-3.2101	-2.89234	-3.22062	3.16264	3.02146	2.77578	-2.21415	-0.136064	0.0173952	0	0.674578	0.19996	0.395214	0.542059	0.577093	0.487071	0.277461	0.056921	0.118151	0.312243	0.393871	-0.0239881	0.0879914	-1.07184	0.0832036	0.416753	-0.83395	-0.66874	0.036014	0.4064
778	0.0402498	0.0321203	0	-0.785271	-0.53136	5.204	4.71507	5.02416	1.48083	1.2149	0.284525	0.315364	0.716499	0.433712	0.608904	-1.39673	0.625407	-1.16026	16.8983	-3.02348	-3.27507	-2.86928	3.24448	2.39555	2.85249	-2.17414	0.0068275	0.0149269	0	0.573022	0.226241	0.263135	0.574226	0.44458	0.323913	-0.0168046	0.0984597	0.187931	0.333866	0.375335	-0.102145	0.120943	-0.317998	0.530708	-0.518905	-0.820082	-0.838153	0.141862	0.475051
777	-0.0138814	0.0355036	0	-0.643252	-0.432143	5.02429	4.6257	5.48299	1.55228	1.37964	0.427269	0.279185	0.567154	0.310139	0.755927	-1.29766	-0.340412	-0.282469	16.2962	-3.22139	-3.4532	-3.37814	3.49341	2.67946	2.94435	-2.22568	-0.105893	0.0125892	0	0.619668	0.25655	0.351047	0.591264	0.473413	0.450227	0.128624	0.0554674	0.210238	0.324384	0.292709	-0.0377459	0.0927044	-0.828175	0.00926656	0.123268	-0.926814	-0.712934	0.0238841	0.37813
776	0.0135959	0.0354427	0	-0.665364	-0.541302	5.47903	5.00414	5.73735	1.47326	1.24904	0.487171	0.25358	0.462764	0.405617	0.559945	-1.88574	-0.21754	-0.779424	0.545072	-3.09625	-3.40291	-3.13108	2.90268	3.10708	2.62368	-2.20425	-0.0604052	0.0191299	0	0.671306	0.185688	0.35637	0.512811	0.453019	0.56986	0.129847	0.081433	0.0695979	0.262787	0.363338	0.156575	0.0544026	-1.01246	0.0585781	0.0968071	-0.903462	-0.752654	-0.172475	0.388292
775	-0.0152825	0.037158	0	-0.684031	-0.540623	5.50419	5.05804	6.55824	1.67743	1.02076	0.367559	0.276982	0.730603	0.383934	0.558337	-0.75723	-0.830915	17.0532	0.412723	-3.73228	-3.41254	-4.00988	3.20696	2.35136	2.4833	-2.2164	-0.127039	0.0164664	0	0.633114	0.250291	0.286597	0.505092	0.562444	0.236067	0.0288813	0.0288986	0.0944971	0.275399	0.282862	-0.0497011	0.309129	-0.712936	0.113827	-0.488709	-1.16821	-0.789017	0.0569253	0.593325
774	0.0255069	0.036818	0	-0.726648	-0.389175	5.06294	5.10352	5.34906	1.56001	0.996078	0.481843	0.371928	0.469163	0.467402	0.546869	-1.99463	-0.115671	-0.552594	0.630182	-2.81293	-2.87795	-2.92239	3.35395	1.92947	2.84766	-2.21458	-0.0345331	0.017495	0	0.696968	0.247789	0.360297	0.420103	0.444883	0.4078	0.0209445	0.128923	0.0505891	0.346406	0.279452	0.0790558	-0.025802	-0.17733	0.252264	0.22769	-1.11975	-0.465187	-0.222915	0.266234
773	0.0719995	0.0299453	0	-0.709597	-0.465038	5.25417	4.49353	6.10406	1.74738	1.07389	0.469679	0.235703	0.508154	0.554609	0.705529	-1.74377	-0.235693	-1.18832	0.469813	-3.41431	-3.08382	-3.51323	3.31029	2.84297	2.65175	-2.24323	-0.0312333	0.0218844	0	0.60905	0.211356	0.409863	0.525132	0.344197	0.479861	0.143927	0.00137586	0.123379	0.333211	0.295381	0.0996431	0.16932	-0.424684	0.153236	0.142443	-0.967314	-0.502625	-0.0373758	0.316501
772	0.0334256	0.032272	0	-0.695559	-0.454417	5.14207	5.03761	5.21781	1.47204	1.2136	0.384308	0.31913	0.581689	0.479806	0.675442	-1.16927	-1.08493	-0.435182	15.4604	-3.04032	-3.16574	-3.32455	2.8605	2.7173	3.01445	-2.18944	-0.0423077	0.0181635	0	0.636196	0.26202	0.343378	0.65564	0.468799	0.463966	0.153751	0.067415	0.243365	0.280177	0.279764	-0.0765493	0.207239	-0.71952	-0.56393	-0.712297	-1.21769	-0.469202	-0.0518762	0.535928
771	0.100884	0.035565	0	-0.644942	-0.369152	5.24679	4.96103	5.55109	1.55493	1.22618	0.365701	0.22291	0.812649	0.272715	0.868161	-1.57422	-1.7298	0.253854	-0.458152	-3.18116	-3.4682	-3.01	3.04088	2.8827	2.9135	-2.3038	-0.0817581	0.0152528	0	0.671143	0.262345	0.359745	0.466606	0.518525	0.364296	0.158091	0.0896564	0.153769	0.331423	0.325862	0.314346	0.0539948	-0.814418	0.539104	0.282049	-0.958889	-0.872618	-0.0834438	0.295254
770	-0.00926849	0.0297253	0	-0.723113	-0.439375	5.16095	4.99669	5.53215	1.59689	1.1187	0.377152	0.205413	0.627587	0.446687	0.753987	-1.31215	0.0740502	-1.31427	0.165355	-2.71336	-2.9708	-3.24354	2.79443	2.52181	2.70936	-2.16299	-0.0294827	0.0153265	0	0.674196	0.219978	0.3677	0.521388	0.549246	0.469504	0.147574	0.0685468	0.0631844	0.300038	0.439491	-0.0607753	-0.106288	-0.25901	0.227777	0.174814	-1.13302	-0.587032	0.158899	0.522416
769	0.0669325	0.0334312	0	-0.634227	-0.436511	5.13502	4.60468	5.08166	1.64863	0.965773	0.300829	0.304217	0.505195	0.274508	0.542357	-1.97485	-0.468091	-0.168744	0.376494	-2.60042	-3.22368	-2.72803	3.4307	2.81689	3.15151	-2.26759	-0.0142871	0.0164035	0	0.637891	0.289649	0.306233	0.495727	0.609398	0.435913	0.115709	0.0467972	0.0759123	0.1934	0.598723	-0.0519855	-0.0182371	-0.454836	0.343852	0.233965	-0.952892	-0.691067	-0.00396129	0.447784
768	0.113325	0.0354098	0	-0.68331	-0.407258	5.02912	4.75244	5.30093	1.25709	0.956594	0.341532	0.22	0.540518	0.275269	0.819681	-1.26291	-0.81491	0.164653	17.6275	-3.0281	-3.58011	-3.10913	3.36024	2.71607	2.53071	-2.15486	-0.112178	0.0218308	0	0.663487	0.269699	0.409273	0.557147	0.523509	0.496192	0.0925002	0.0922398	0.179948	0.359388	0.0971767	0.150322	0.117819	-0.368308	-0.0518686	0.233034	-1.18989	-0.622067	-0.116431	0.380579
767	0.0197859	0.0323139	0	-0.671792	-0.385177	5.42017	4.81129	5.91122	1.60172	1.09838	0.398246	0.232478	0.475582	0.330075	0.708469	-1.56681	-0.397328	-0.17089	-0.653611	-3.31801	-3.05636	-3.44208	3.15937	2.4563	2.90793	-2.17304	-0.0646422	0.0179148	0	0.692908	0.245485	0.369092	0.539025	0.38675	0.424649	0.0893635	0.168411	0.0700172	0.244505	0.135299	0.0526011	0.110452	-0.514133	0.251977	-0.432059	-1.04665	-0.548879	0.197663	0.353885
766	-0.0391818	0.0365089	0	-0.681963	-0.388454	5.39483	4.91451	5.33332	1.46402	0.998727	0.404295	0.289141	0.492223	0.263379	0.640354	-1.33873	-0.574262	-0.204021	16.9128	-3.06166	-3.24841	-3.14144	3.45183	2.5834	2.71494	-2.13284	-0.0820539	0.0147764	0	0.613082	0.0881623	0.428436	0.537591	0.37739	0.487207	0.289519	0.200592	0.146231	0.228621	0.306003	0.14184	0.212944	-1.01346	0.219723	-0.178859	-1.24181	-0.56061	-0.296914	0.322696
765	0.00442436	0.0322074	0	-0.692852	-0.51063	5.32746	4.90185	6.15563	1.60374	1.26403	0.363266	0.173247	0.661713	0.483376	0.608812	-2.08118	-0.202274	0.164203	1.07563	-2.8893	-3.20446	-3.34327	3.31056	2.40612	2.82088	-2.20577	-0.0464306	0.0158187	0	0.652807	0.243721	0.346969	0.505582	0.359168	0.363879	0.236099	0.0673266	0.176641	0.231196	0.445458	0.050187	0.381491	-1.28938	-0.163232	0.162057	-1.26472	-0.752048	-0.0818892	0.56511
764	0.0690483	0.0385281	0	-0.731584	-0.430623	5.05533	4.74528	5.1712	1.47175	1.13951	0.420084	0.161174	0.530354	0.330132	0.456213	-1.72157	-0.281179	-1.15711	0.362575	-3.15267	-2.623	-3.26482	2.85234	2.75037	2.42822	-2.20932	-0.0101052	0.0173053	0	0.655653	0.221365	0.417521	0.457983	0.426497	0.403766	0.118974	0.16121	0.0866489	0.388844	0.257824	0.012621	0.0642103	-0.883379	0.251445	0.475043	-1.27473	-0.547277	0.228833	0.600397
763	0.0486163	0.0285988	0	-0.708557	-0.520889	5.41598	4.92278	5.89295	1.62863	0.894763	0.375148	0.310783	0.728616	0.365324	0.755768	-1.8397	-0.191301	-0.514063	0.291821	-3.33117	-3.50538	-3.5598	3.67329	2.5025	2.82955	-2.22969	-0.0771736	0.0145021	0	0.653873	0.208	0.414828	0.634934	0.571634	0.505707	0.357703	0.0348323	0.0862628	0.325755	0.19546	0.0145708	0.0349407	-0.496716	0.246204	0.595524	-1.55593	-0.857567	-0.0611145	0.411135
762	0.0201109	0.0302985	0	-0.79507	-0.484598	5.01171	4.87781	5.16478	1.64439	1.01945	0.440932	0.302112	0.53795	0.297871	0.633264	-1.57901	-0.271642	0.28051	0.432214	-3.05443	-3.2332	-2.65029	3.06575	2.80013	2.57199	-2.16495	-0.0699643	0.0136267	0	0.621665	0.218597	0.410899	0.470308	0.544803	0.38825	0.357285	0.0416767	0.254045	0.281426	0.414177	0.239974	0.132742	-0.201214	0.228874	0.465609	-0.966425	-0.808267	0.0641083	0.495954
761	0.00767502	0.0335353	0	-0.71335	-0.457931	5.16707	4.51776	5.13135	1.57182	1.27052	0.462012	0.210379	0.607098	0.182065	0.743194	-1.39001	-1.43444	2.13715	16.5942	-3.16684	-4.24494	-3.07678	3.52854	2.81618	2.58259	-2.20935	0.0231036	0.0127756	0	0.698497	0.244033	0.378458	0.574651	0.43905	0.122198	0.301705	0.0189814	0.184976	0.447559	0.346672	0.256159	0.504426	-1.33462	0.795997	-0.100569	-1.27071	-1.1726	-0.265384	0.5014
760	0.0461837	0.034745	0	-0.686258	-0.366579	5.44701	4.34548	6.62719	1.56704	1.18344	0.415253	0.170036	0.726189	0.360752	0.625499	-1.62857	0.338921	0.160356	-0.0190795	-4.05524	-3.62903	-3.73548	2.82206	2.71063	2.81298	-2.1331	-0.059525	0.0156724	0	0.698586	0.231846	0.430744	0.469972	0.515155	0.349675	0.248555	0.00966895	0.176975	0.410424	0.321953	-0.00442966	0.0215482	-0.308298	0.373347	0.377457	-1.22012	-0.769346	-0.212491	0.266462
759	0.0300988	0.0327687	0	-0.703443	-0.394255	5.27953	4.8528	5.63196	1.48493	1.15154	0.39974	0.277404	0.656182	0.328008	0.734443	-1.77932	-0.712136	-0.0213405	17.0193	-2.59599	-3.46479	-3.51196	3.40002	2.25279	2.84013	-2.18078	-0.157446	0.0191202	0	0.645278	0.258775	0.342026	0.529549	0.460435	0.47034	0.244872	0.0326466	0.135224	0.247697	0.199784	0.245556	0.234171	-0.085049	0.573701	-0.109963	-1.38583	-0.707063	-0.378886	0.531698
758	-0.00132342	0.0286326	0	-0.709672	-0.464695	5.24141	4.91629	5.71281	1.55023	1.51055	0.352416	0.313048	0.600578	0.455381	0.760465	-2.35037	-0.494117	-0.0355852	1.16523	-3.00416	-3.54883	-3.1801	2.72775	3.08407	2.55814	-2.1512	-0.0101246	0.0134475	0	0.71	0.301427	0.32455	0.520906	0.604155	0.36997	0.0412813	-0.00371387	0.0330905	0.302086	0.37286	-0.0487263	-0.0634777	0.0884758	0.102409	0.505322	-0.943683	-0.743474	0.013602	0.477056
757	0.0183561	0.0381903	0	-0.730874	-0.468347	5.17684	4.83051	5.46361	1.54472	0.95285	0.431596	0.268519	0.537719	0.34429	0.780174	-1.23644	-0.463268	-0.147201	16.1503	-2.99301	-2.99765	-3.03595	3.19555	2.67874	3.00526	-2.23498	-0.0368066	0.022767	0	0.657816	0.205242	0.365096	0.55171	0.50515	0.291067	0.225458	0.125663	0.0799817	0.404767	0.289391	-0.0128722	0.0899769	-0.713627	0.258412	0.17297	-1.19997	-0.858976	-0.0903828	0.4667
756	0.0621685	0.0281285	0	-0.759533	-0.493398	5.23443	5.00576	5.14488	1.62045	1.13603	0.446631	0.33883	0.580383	0.413363	0.759092	-1.70152	0.66408	-0.667471	-0.532911	-2.58117	-3.20601	-3.47463	3.44711	2.71226	2.78482	-2.21336	-0.0660416	0.0173222	0	0.611711	0.259847	0.399716	0.560422	0.442786	0.564476	0.333142	0.0317546	0.180825	0.283362	0.288137	-0.0792832	0.061398	-1.03807	0.25558	0.242982	-1.00851	-0.668848	0.0292781	0.58045
755	0.0332504	0.0326597	0	-0.704355	-0.477757	5.16836	4.65982	5.57221	1.41764	1.06151	0.432587	0.262685	0.433246	0.389348	0.417334	-1.79018	-0.944302	1.21621	16.9228	-2.85365	-3.12185	-3.07679	3.48671	2.86474	2.81448	-2.23182	-0.00513467	0.02351	0	0.616102	0.195383	0.299461	0.404369	0.403125	0.397801	0.0156766	0.0910295	0.0788947	0.221657	0.396205	-0.087774	0.0995056	-0.210134	0.320284	-0.5441	-0.936704	-0.58599	-0.0807881	0.388274
754	-0.0253008	0.0337296	0	-0.713491	-0.490277	5.01948	4.71203	5.73462	1.54509	1.31425	0.375232	0.312533	0.660621	0.315236	0.817144	-1.90183	-0.935934	0.876236	16.9744	-3.11266	-3.07574	-2.84741	3.1111	2.95007	2.69829	-2.15084	-0.0202198	0.0171547	0	0.678643	0.282444	0.32542	0.508871	0.477369	0.488982	0.277406	0.116048	0.06024	0.285567	0.397267	0.134884	-0.0374821	-0.401623	0.40752	-0.0763376	-1.02415	-0.589914	0.190317	0.35527
753	0.0621922	0.0373915	0	-0.66884	-0.464382	5.2454	4.66129	5.32828	1.45913	1.20279	0.393177	0.261473	0.529444	0.374197	0.589618	-1.13644	0.151154	0.0986114	0.757658	-3.51947	-3.10436	-3.36253	3.06061	2.73254	2.66477	-2.21826	-0.003525	0.0157301	0	0.69188	0.189474	0.374069	0.412141	0.536777	0.492692	0.284569	0.0867614	0.125112	0.506038	0.318566	0.112091	0.194843	-0.278335	0.297813	0.306377	-1.10155	-0.619382	-0.0793892	0.409055
752	0.0300697	0.0352634	0	-0.690888	-0.471148	5.21367	4.66991	5.36608	1.50443	1.11005	0.423198	0.244268	0.514173	0.298411	0.839462	-1.55218	-0.395954	-0.688821	17.5849	-3.21526	-2.76957	-3.61178	2.8785	1.66354	2.81624	-2.16665	-0.0321531	0.0167423	0	0.672794	0.309403	0.291426	0.571189	0.380283	0.405053	0.031324	0.0837243	0.0955389	0.217948	0.225857	0.105364	0.17559	-0.393992	-0.0456374	0.00190363	-0.69027	-0.668363	0.164282	0.620651
751	0.0570047	0.031326	0	-0.691611	-0.506252	5.08078	4.58642	5.38152	1.42698	0.918769	0.34908	0.231522	0.494076	0.320889	0.909728	-1.2791	0.504453	-0.996751	16.733	-3.19573	-2.92859	-2.8403	3.21046	2.5988	2.79033	-2.20589	-0.0328889	0.0128261	0	0.633219	0.202906	0.317449	0.587296	0.46734	0.448905	0.35039	-0.0322542	0.135608	0.409052	0.480779	0.0140348	0.191598	-0.974295	0.655395	0.38479	-0.887271	-0.96384	-0.227306	0.479085
750	0.0976304	0.0284444	0	-0.722264	-0.468671	4.93658	4.86739	4.95758	1.52251	1.34069	0.322583	0.280185	0.767296	0.291653	0.899091	-2.47983	-0.393224	-0.843621	-0.449301	-2.57135	-2.70705	-2.76483	3.07471	2.22548	2.70761	-2.25216	-0.115276	0.0151664	0	0.624977	0.207615	0.289283	0.527155	0.501435	0.461211	0.204811	0.0837715	0.142599	0.228203	0.496434	0.0776774	-0.09228	-0.353408	0.0211398	-0.129891	-1.06276	-0.285697	-0.0643028	0.521833
749	0.0672103	0.0317205	0	-0.699218	-0.47818	5.10872	5.00267	5.04205	1.56194	1.23797	0.415206	0.266505	0.535203	0.42822	0.635045	-1.80647	-0.303751	-0.494344	0.803654	-3.18249	-2.58007	-3.06486	3.14794	2.65299	2.94937	-2.23257	-0.0402094	0.0183259	0	0.649413	0.208168	0.376221	0.483049	0.441645	0.467777	0.101584	0.0221035	0.154152	0.247543	0.480525	-0.0887456	-0.0235023	-0.548044	0.0719008	-0.106881	-1.13904	-0.791083	-0.205956	0.413233
748	0.075736	0.0295199	0	-0.744563	-0.4318	5.04139	4.66163	5.12832	1.58136	1.37441	0.283301	0.211013	0.602545	0.509519	0.766625	-1.99966	-0.102908	0.26378	16.7331	-2.91953	-2.94649	-2.93405	2.85605	2.39041	2.51041	-2.28237	-0.0191268	0.0103929	0	0.648574	0.258264	0.36183	0.583309	0.43396	0.478797	0.0435072	0.0336176	0.0740776	0.199757	0.280293	-0.127155	0.0491348	-0.575442	0.429227	-0.615037	-1.02516	-0.475076	0.134088	0.540364
747	-0.0007445	0.0305914	0	-0.709503	-0.541325	5.46158	4.94888	6.09104	1.53127	1.05115	0.425908	0.436481	0.579789	0.188245	0.832576	-1.02962	-1.49155	-0.20345	0.534827	-3.2364	-3.68286	-3.56348	3.40389	2.49822	2.73521	-2.16464	-0.0155167	0.0142452	0	0.680838	0.299277	0.337358	0.638652	0.524241	0.419454	0.109371	0.0652525	0.122251	0.292471	0.0905547	0.230856	-0.17736	-0.446108	0.0351192	0.156731	-0.865198	-0.577158	0.0550093	0.424309
746	-0.0270776	0.0350765	0	-0.651299	-0.4311	5.02412	4.66445	5.24092	1.71099	1.02849	0.355343	0.225215	0.462174	0.353015	0.719187	-1.59045	-1.96158	-0.179933	0.1618	-3.00495	-2.64937	-3.23928	2.58292	2.54088	3.02772	-2.19348	-0.0965352	0.0190628	0	0.672932	0.271461	0.391666	0.60961	0.397264	0.361913	0.207342	0.0749661	0.0736714	0.444933	0.244802	0.00026902	0.0894933	-0.441707	0.620683	0.065015	-1.30684	-0.821014	-0.0742427	0.356241
745	-0.069192	0.0333952	0	-0.712581	-0.456582	5.62701	4.61651	5.47119	1.56439	1.15443	0.39371	0.274701	0.793289	0.267454	0.449451	-2.3826	-0.453189	1.16143	16.0472	-3.17585	-3.82558	-3.59204	3.0721	2.72415	2.67974	-2.22202	-0.087962	0.0204307	0	0.686556	0.221846	0.440461	0.598236	0.454066	0.477691	0.146095	0.115899	0.0749436	0.308998	0.157516	0.111442	0.0730359	-0.680699	0.421567	0.165315	-1.02276	-0.932975	-0.0860544	0.61999
744	0.00784193	0.0263418	0	-0.676099	-0.423401	5.15342	4.81942	5.53767	1.4721	1.03804	0.353437	0.252406	0.591375	0.39701	0.967961	-1.54268	0.0556809	-0.613201	15.8556	-3.16125	-3.14123	-3.41598	3.01169	2.70728	3.05189	-2.2079	-0.099126	0.0210974	0	0.691436	0.164814	0.426127	0.566604	0.542376	0.318594	0.0450779	0.104244	0.106897	0.324903	0.480659	0.0628587	0.0140944	-0.160986	0.345167	-0.674941	-1.02831	-0.791047	0.217984	0.305602
743	0.0686735	0.0287114	0	-0.721604	-0.300448	5.30106	4.75705	5.36519	1.41569	1.26426	0.389524	0.234169	0.507594	0.450024	0.685279	-1.81648	0.24259	-0.881718	16.3589	-3.18361	-3.39042	-3.08313	3.41672	2.44911	2.84637	-2.24998	-0.0803718	0.0141346	0	0.663711	0.206141	0.321787	0.572215	0.512708	0.484094	0.216327	0.075844	0.191905	0.269706	0.370323	-0.0405483	0.12761	-1.05801	0.558597	0.0633683	-0.912848	-0.811325	-0.165282	0.236914
742	0.0752146	0.0264576	0	-0.68049	-0.510148	5.23124	4.78109	5.46267	1.39387	0.879795	0.416705	0.220332	0.603758	0.326276	0.781303	-1.08746	0.24875	-0.756592	0.621277	-3.17991	-3.27896	-3.03131	3.05368	2.55669	2.75518	-2.19497	-0.0321481	0.0187474	0	0.620759	0.274535	0.295439	0.580835	0.550602	0.318846	0.0260006	0.0414639	0.203344	0.164035	0.461786	-0.123977	-0.00169859	-0.140785	0.4272	0.152992	-1.035	-0.749393	0.0325935	0.30002
741	0.0247239	0.0316562	0	-0.751606	-0.442069	4.81299	4.70334	5.34291	1.61979	1.10683	0.380989	0.3001	0.577509	0.241528	0.532146	-1.85818	-0.244304	-0.138109	16.2457	-2.73475	-2.45478	-2.84238	2.99377	2.32413	2.68987	-2.19141	-0.0671356	0.0186502	0	0.637243	0.151544	0.407469	0.649558	0.449968	0.532925	0.217727	0.0671674	0.0566873	0.192813	0.377013	-0.0274583	0.0218989	-0.530034	-0.0745786	0.150785	-0.91701	-0.349262	0.0552755	0.457325
740	0.0601802	0.0318417	0	-0.666231	-0.474046	5.25788	4.77414	5.48928	1.66844	1.22497	0.361908	0.212302	0.411299	0.537546	0.680083	-1.82461	-1.36568	-0.331442	16.8964	-3.30906	-3.25609	-3.07704	2.69543	3.02582	2.53971	-2.2241	-0.0548268	0.0211003	0	0.758791	0.310851	0.334914	0.508585	0.427324	0.594072	0.188551	0.14221	0.0458397	0.327283	0.330413	0.0554701	-0.0963315	-0.148261	0.691626	-0.153426	-1.06968	-0.643511	0.170665	0.600703
739	-0.0350503	0.0321975	0	-0.767095	-0.416087	4.95581	4.48644	5.13943	1.47525	1.15425	0.437396	0.249984	0.491087	0.239074	0.561575	-1.39452	0.837013	-0.201544	0.697199	-2.85345	-2.73496	-2.81131	3.27579	2.66471	2.84525	-2.10868	-0.0636195	0.0169512	0	0.67584	0.260957	0.360854	0.411856	0.660763	0.433203	0.180732	0.0328176	0.106781	0.262042	0.34865	-0.0765771	-0.268862	-0.203587	0.320704	0.740096	-1.03389	-0.318001	0.0135896	0.490344
738	0.0719418	0.0371802	0	-0.675096	-0.501874	5.24076	4.83343	5.20171	1.35546	1.1463	0.392524	0.275026	0.636625	0.190058	0.634984	-1.88956	-1.10023	-0.380794	0.605749	-2.9435	-3.4275	-3.24367	3.00283	2.76288	2.61944	-2.24617	-0.0295851	0.0203563	0	0.690906	0.208824	0.297322	0.437773	0.456264	0.327013	0.09269	-0.0125969	0.0698956	0.335829	0.14053	0.142083	0.266441	-0.367392	0.296795	0.295996	-1.05655	-0.685217	-0.016366	0.381867
737	0.00805571	0.0308515	0	-0.688856	-0.448115	5.34743	4.88587	6.04059	1.48738	1.34058	0.433518	0.272653	0.580264	0.369697	0.665534	-2.2447	0.095761	-0.381835	0.758092	-3.17616	-2.95574	-3.56593	3.11246	2.76992	2.76961	-2.17817	-0.0845352	0.0178713	0	0.664495	0.27196	0.324063	0.538895	0.600025	0.527328	0.371582	0.0214072	0.1495	0.266485	0.370529	0.204564	0.239614	-0.0431779	0.142104	-0.121313	-1.35486	-0.741938	0.0396406	0.583437
736	0.0792062	0.0308134	0	-0.709146	-0.475532	5.13343	4.77984	4.78205	1.57387	1.06893	0.39329	0.276104	0.62844	0.360339	0.579356	-2.0083	-0.732208	-0.648449	0.843157	-2.88897	-3.25192	-2.95766	3.41608	2.42989	2.60314	-2.16444	-0.110235	0.0123108	0	0.617142	0.19546	0.256838	0.561334	0.55116	0.452871	0.261252	0.0712828	0.0805876	0.384785	0.421762	-0.0128609	0.0928172	-0.51266	0.0952041	0.433204	-0.872256	-0.461218	0.226106	0.483698
735	0.0159858	0.0306212	0	-0.703568	-0.481083	5.05904	4.70956	4.99745	1.60734	1.25915	0.413146	0.371904	0.638871	0.469124	0.806331	-1.03132	-0.638913	0.572888	15.9796	-3.0168	-3.07678	-2.90889	3.01317	3.3043	2.65927	-2.19122	-0.0112131	0.0179815	0	0.653148	0.230378	0.35041	0.632918	0.551167	0.516623	0.233673	-0.0270893	0.158111	0.314357	0.374747	-0.0860265	0.0481383	-0.332966	0.0581655	-0.509491	-1.07315	-0.46901	-0.221076	0.608245
734	0.0183649	0.025599	0	-0.773756	-0.43489	5.43173	4.66699	5.51971	1.39067	1.16317	0.377832	0.253097	0.542944	0.397349	0.626794	-1.71862	-0.242829	-1.08793	1.13919	-3.57111	-3.2642	-3.3344	3.33038	3.32181	2.57188	-2.12683	-0.0418891	0.014153	0	0.65236	0.270274	0.37563	0.62028	0.335364	0.379799	0.0579507	0.0802847	0.0537751	0.303818	0.5202	-0.181365	0.21543	-0.890193	-0.512973	0.28932	-0.987003	-0.704577	0.085256	0.333235
733	0.0213849	0.0288441	0	-0.700394	-0.429192	5.28689	4.74906	5.17294	1.46397	1.10137	0.373105	0.271375	0.508355	0.44657	0.60401	-2.36234	-1.06118	1.49876	-0.138228	-3.16731	-3.26763	-3.37928	3.03388	2.77592	3.01026	-2.18665	0.0232051	0.0153514	0	0.664089	0.209123	0.299043	0.519341	0.499505	0.379606	0.165125	-0.0450859	0.0983928	0.404009	0.326892	-0.084264	0.0999792	-0.387385	0.356356	0.133932	-0.817222	-0.599045	-0.277799	0.413669
732	0.0688812	0.027388	0	-0.559961	-0.391627	5.76088	4.63991	5.34077	1.60213	0.872083	0.486817	0.210658	0.703773	0.196168	0.36879	-1.30802	-0.59759	0.0427597	0.275941	-3.24979	-3.20122	-3.41756	2.90454	2.37709	2.89162	-2.30617	-0.0659141	0.0139622	0	0.624157	0.237724	0.490477	0.489311	0.402364	0.33675	0.126586	0.100141	0.092689	0.385844	0.485907	0.104663	0.115132	-0.273079	0.215091	0.162725	-1.06361	-0.65194	-0.108502	0.478774
731	-0.0227945	0.0295048	0	-0.707983	-0.482252	4.92874	5.01959	5.05843	1.46223	1.49852	0.471187	0.324215	0.696943	0.264072	0.694842	-1.3075	-0.634108	-0.944684	0.0845032	-2.79306	-3.517	-3.15032	3.09188	2.88744	2.84342	-2.14417	-0.0733284	0.0136499	0	0.600226	0.19787	0.249912	0.620498	0.598981	0.443237	0.0122689	-0.0165206	0.105025	0.278169	0.466944	-0.250287	0.137521	-0.417962	-0.265173	-0.326435	-0.89899	-0.408839	-0.153591	0.572391
730	0.0369857	0.0353141	0	-0.653535	-0.410158	5.01065	4.63146	5.42127	1.54904	1.04678	0.339021	0.198525	0.544855	0.194805	0.43126	-1.33836	-1.16381	-0.167415	0.76919	-2.9827	-3.30873	-2.87345	2.78885	2.90625	2.63033	-2.17529	-0.0905142	0.0209409	0	0.602539	0.214902	0.42661	0.7654	0.492148	0.389378	0.158315	0.0183873	0.108846	0.317559	0.254826	0.0201114	-0.198695	-0.431377	-0.187075	-0.339844	-1.10693	-0.570235	-0.136671	0.547455
729	0.0338616	0.0318948	0	-0.685084	-0.447985	5.0045	4.67947	5.54868	1.58769	1.05251	0.409586	0.30835	0.655427	0.276424	0.766897	-1.89949	-0.599248	-0.428744	0.974653	-2.81406	-3.11708	-2.99601	2.90353	2.63482	3.04978	-2.23379	-0.0592085	0.0205337	0	0.668568	0.262201	0.39473	0.426927	0.422928	0.388108	-0.0843516	0.0315217	0.146809	0.287444	0.206337	0.169195	0.0792904	-0.337859	0.526137	0.650708	-1.14398	-0.675738	0.133891	0.283723
728	0.020577	0.0298352	0	-0.678027	-0.401565	5.19777	5.01137	5.79062	1.41673	1.06057	0.333076	0.199174	0.728801	0.236373	0.659873	-2.31461	-1.26155	-0.688479	16.7679	-2.56606	-3.57798	-2.89041	3.42702	2.69105	2.79422	-2.27123	-0.0868185	0.014096	0	0.668819	0.272885	0.426477	0.576653	0.423982	0.425513	0.198584	0.161738	0.0467355	0.356625	0.360661	0.0133785	0.0627379	-1.09804	0.271861	-1.01794	-0.924086	-0.764435	0.0818827	0.430835
727	0.0139934	0.0309156	0	-0.699686	-0.475076	5.25451	5.13954	5.12544	1.5299	1.39743	0.434953	0.287538	0.644759	0.419004	0.816809	-1.99916	-0.0763976	-0.519228	0.663929	-3.12878	-3.10767	-2.96351	2.90433	2.87409	2.8517	-2.20143	-0.0331541	0.0154176	0	0.642107	0.227899	0.276477	0.558813	0.52934	0.282165	0.0423147	0.0399615	0.0825112	0.318031	0.23835	-0.199799	0.168055	-0.3382	0.346542	0.194664	-0.8613	-0.573988	0.127943	0.437778
726	0.00084209	0.0322786	0	-0.675627	-0.357195	5.24335	4.60628	4.83858	1.44887	0.953496	0.389179	0.200112	0.563901	0.314898	0.779254	-1.29455	-0.162838	-0.178211	0.161074	-2.68362	-3.86405	-2.88966	2.99361	2.53629	2.66082	-2.16029	-0.061245	0.014196	0	0.648953	0.226337	0.336978	0.627414	0.542255	0.370441	0.0466125	0.0343402	0.15487	0.315535	0.347021	-0.100297	0.101848	-0.261106	0.0254881	0.69419	-0.8838	-0.383591	-0.091679	0.260867
725	-0.00173506	0.0301888	0	-0.673123	-0.542393	5.61495	4.75066	6.13244	1.71529	1.06316	0.487994	0.257193	0.585403	0.359692	0.652723	-1.80781	-0.71602	-0.834287	0.699274	-3.90721	-3.50321	-3.47114	2.70396	2.62127	2.81964	-2.21725	-0.0065799	0.0152435	0	0.731536	0.236988	0.301946	0.671144	0.48614	0.422561	0.171852	0.00373901	0.120378	0.315656	0.531467	0.128298	0.140101	-0.473395	0.116787	-0.0452448	-0.741637	-0.784872	-0.0575239	0.470897
724	0.0603682	0.0328528	0	-0.736858	-0.388662	5.29906	4.99058	5.08568	1.59713	1.09523	0.444688	0.236371	0.493461	0.46587	0.732516	-2.21043	-0.619191	-0.294616	16.0978	-3.34676	-3.10573	-3.43239	2.99554	2.77343	3.15304	-2.2782	-0.0636156	0.0128635	0	0.642324	0.225827	0.28945	0.405974	0.568767	0.415831	-0.0861044	0.112395	0.104421	0.241514	0.364723	0.044216	0.058899	-0.451405	0.858015	0.23824	-1.00622	-0.819071	0.029114	0.405887
723	-0.0535831	0.0301293	0	-0.779451	-0.530596	4.97891	4.89356	5.63654	1.4945	1.18323	0.420844	0.261305	0.702342	0.327238	0.679676	-2.31061	-0.148341	-0.819509	17.1898	-2.63397	-2.53124	-3.1297	3.08421	2.81246	2.41002	-2.17698	-0.0169914	0.0204742	0	0.684641	0.305982	0.318584	0.558887	0.485026	0.36161	0.245166	0.0512304	0.152849	0.357068	0.377426	0.0255614	0.0728209	-0.3918	0.200293	-0.00427618	-1.03798	-0.838626	-0.135788	0.43114
722	0.0505724	0.0370068	0	-0.658917	-0.426314	5.24882	5.02421	5.68732	1.34202	0.987122	0.441618	0.317619	0.697881	0.254996	0.72075	-1.79008	-0.907546	-0.204008	-0.351412	-3.20557	-3.61942	-3.58341	3.2135	2.39023	2.76992	-2.20001	0.0319431	0.0210048	0	0.62277	0.215914	0.377171	0.669056	0.48416	0.442375	0.183338	0.0283387	0.109995	0.243405	0.347809	0.025234	0.0808307	-0.287669	0.270827	0.331844	-1.29217	-0.577525	-0.488302	0.526619
721	0.0380348	0.0307041	0	-0.740354	-0.506143	5.42688	4.87006	5.61091	1.5562	1.00003	0.435718	0.246474	0.585724	0.321861	0.813661	-1.26031	-0.604212	-0.734885	0.494569	-3.12352	-3.59192	-3.47886	3.04604	2.48982	2.41585	-2.19822	-0.0349439	0.0137474	0	0.675588	0.222313	0.430019	0.540081	0.515859	0.537593	0.241395	0.105867	0.230878	0.253655	0.390606	0.0376267	0.0639668	-0.356242	0.443734	0.211614	-0.976022	-0.668366	-0.0104603	0.308349
720	0.0843244	0.02923	0	-0.70048	-0.42298	4.807	4.88352	4.99319	1.46138	1.22659	0.337815	0.25205	0.566323	0.278326	0.522575	-1.52052	-0.921295	-0.0629106	16.7744	-2.53579	-2.9965	-2.76618	3.46388	2.26563	2.88044	-2.18006	-0.0166247	0.0164484	0	0.715108	0.204922	0.359046	0.628155	0.702334	0.269885	0.263688	-0.00660049	0.181289	0.475363	0.384922	-0.0832257	0.118789	-0.467816	0.122983	0.204203	-1.15273	-0.72778	-0.135868	0.288374
719	0.0250292	0.0318217	0	-0.672978	-0.456259	5.03006	5.15016	5.57778	1.55451	1.14609	0.390168	0.254353	0.593314	0.496806	0.698565	-2.04639	-0.367727	0.324082	0.474324	-3.57219	-2.90389	-3.00786	3.24827	2.33979	2.89339	-2.28489	-0.0928849	0.0161694	0	0.68758	0.266848	0.303948	0.551081	0.524615	0.31783	0.278786	0.0400964	0.152281	0.346768	0.158127	-0.107372	0.243867	-0.51781	0.437706	0.56551	-1.09985	-0.769113	-0.0135584	0.6548
718	0.0145015	0.0346575	0	-0.68901	-0.471544	5.13262	4.87502	5.07361	1.44523	1.11268	0.369765	0.285055	0.546994	0.283184	0.595803	-1.1224	-1.55499	0.104213	0.953619	-3.13887	-3.01031	-3.15549	2.92987	3.017	2.65194	-2.20077	-0.0627997	0.0163596	0	0.612642	0.229221	0.36254	0.54761	0.464043	0.363384	0.0829774	0.0198801	0.0908094	0.328506	0.403554	-0.0672162	0.15031	-0.386047	0.230085	-0.133236	-1.28459	-0.684913	0.044278	0.497718
717	0.109831	0.0308672	0	-0.722429	-0.503362	5.25635	4.72831	5.5582	1.6077	0.896344	0.373583	0.356408	0.495211	0.237858	0.629746	-1.75936	-0.405213	-0.179123	1.11955	-3.13257	-3.2304	-3.43522	3.02569	2.73079	2.90998	-2.25163	-0.00866892	0.020264	0	0.688293	0.319029	0.419084	0.420912	0.57463	0.458628	0.112923	0.0743592	0.0620698	0.341225	0.388161	-0.00024477	-0.0362784	-0.276415	0.537389	0.354789	-1.05801	-0.902386	-0.0863274	0.270585
716	0.0580279	0.03321	0	-0.644855	-0.35394	5.36073	5.0806	5.38865	1.63544	1.17692	0.368109	0.263283	0.551	0.366069	0.729786	-1.82374	-0.680422	-1.53056	0.504491	-3.05651	-2.88976	-3.18512	2.88292	2.29766	2.63718	-2.24911	-0.0294656	0.0199948	0	0.66469	0.201681	0.366317	0.551934	0.57676	0.567007	0.21973	0.0479905	0.111326	0.29814	0.378467	-0.191017	-0.00962969	-0.397905	-0.233438	0.544661	-1.18793	-0.55903	-0.117928	0.381797
715	-0.024869	0.0357178	0	-0.65901	-0.541962	5.36139	4.96131	5.63795	1.42351	1.2901	0.319484	0.250646	0.624195	0.149051	0.557112	-1.93538	-0.715136	-1.13177	16.954	-3.28566	-3.09518	-3.10382	3.69214	2.91544	2.61744	-2.11732	-0.0576119	0.0202837	0	0.663956	0.21349	0.28877	0.583476	0.57327	0.405278	0.175023	0.0132072	0.12932	0.420393	0.457533	0.0263637	0.162827	-0.571263	-0.190234	-0.706534	-1.08418	-0.665983	-0.0952726	0.403539
714	-0.00598633	0.0304914	0	-0.767361	-0.481039	5.25013	4.54334	5.51591	1.63733	1.1019	0.432081	0.178925	0.576744	0.321246	0.581047	-1.65963	-0.0728139	0.359578	0.85538	-2.97993	-2.88624	-3.34894	3.21945	3.01389	2.59315	-2.2059	-0.0171118	0.0200272	0	0.735372	0.26302	0.443334	0.510735	0.519171	0.463	0.202909	0.0154823	0.166791	0.284996	0.38158	0.00915664	-0.181344	-0.240976	0.423657	0.520287	-1.19491	-0.623102	-0.0968026	0.441722
713	-0.0336992	0.0271528	0	-0.782788	-0.379096	5.34294	4.65547	5.33049	1.47483	1.2698	0.418472	0.336304	0.578057	0.351091	0.531126	-1.46252	0.105395	-0.132874	0.485935	-3.49776	-3.58039	-3.42375	3.39291	2.74634	2.61339	-2.25888	-0.0151756	0.0165993	0	0.715779	0.271952	0.382258	0.671077	0.51596	0.471757	0.0274126	0.0157195	0.100154	0.408106	0.335916	-0.0802527	0.0785741	-0.709538	0.632142	0.511254	-1.07829	-0.868982	0.0212849	0.411655
712	0.00851651	0.0386991	0	-0.712587	-0.45295	5.32816	4.90197	6.00756	1.53102	0.856102	0.353973	0.284508	0.680733	0.16719	0.744647	-2.06359	0.210131	-0.127098	-0.895038	-3.03704	-3.24344	-3.49577	2.65652	2.71793	2.76222	-2.15509	-0.0475465	0.0202744	0	0.702787	0.248745	0.36073	0.612771	0.533267	0.536108	0.365121	0.0641446	0.117684	0.310962	0.413741	0.120067	0.122191	-0.0938693	0.574743	0.25145	-1.24166	-0.816483	-0.0793705	0.340341
711	0.0383984	0.0299627	0	-0.629239	-0.430527	5.35842	4.79742	5.52466	1.39662	1.04587	0.428219	0.259623	0.809996	0.465086	0.304181	-1.15471	-0.821323	-0.580875	16.729	-3.10778	-3.51719	-3.2847	3.15219	2.72825	3.02502	-2.19676	-0.0564014	0.0192295	0	0.664594	0.286066	0.389911	0.504126	0.501719	0.386289	0.254355	-0.0201214	0.173425	0.258128	0.330599	0.0432674	0.185652	-0.581102	-0.0393908	-0.480985	-1.05026	-0.628646	-0.303689	0.389719
710	0.0492101	0.0369106	0	-0.685678	-0.469842	5.43079	5.03627	5.44453	1.43728	1.28234	0.402829	0.281936	0.562821	0.140226	0.755784	-1.90708	-0.10334	-0.438558	-0.246104	-2.73271	-3.31574	-3.522	3.25964	2.92505	2.75037	-2.25278	-0.0345737	0.015411	0	0.701826	0.264243	0.34985	0.502611	0.38268	0.446665	0.106627	0.0402988	0.137758	0.266136	0.363673	-0.0170899	0.234227	-0.60777	0.392361	0.360512	-0.804393	-0.847195	-0.168719	0.513282
709	0.0783337	0.0311561	0	-0.708152	-0.433137	5.08777	4.77867	5.09729	1.71874	1.25589	0.467204	0.321294	0.548834	0.631169	0.64095	-1.16282	-0.545028	-0.4505	0.753695	-2.97993	-3.23681	-3.04566	2.98902	2.07237	2.67752	-2.24556	-0.0125389	0.0137746	0	0.714004	0.34146	0.37378	0.47	0.521596	0.375099	0.239177	-0.0254004	0.127023	0.196869	0.546697	0.152586	-0.0759979	-0.701677	-0.0805626	0.326265	-1.24277	-0.870123	0.0541203	0.351089
708	0.00028455	0.0339054	0	-0.774777	-0.55966	5.08703	4.84285	5.43504	1.52614	1.15196	0.382507	0.258367	0.739237	0.387407	0.340433	-1.71851	-0.254767	-0.180496	-0.695732	-3.17958	-2.9274	-3.50712	3.14353	2.11279	2.72701	-2.1881	-0.0508119	0.0176407	0	0.696964	0.283516	0.345393	0.634425	0.360352	0.329242	0.314425	0.0462988	0.0581129	0.222989	0.225215	-0.140074	0.00455852	-0.337369	0.211827	0.036007	-0.829833	-0.45136	0.0993709	0.179081
707	0.0812846	0.0282239	0	-0.718031	-0.416967	5.19508	4.9594	5.57648	1.58599	0.90844	0.355487	0.242064	0.571515	0.165538	0.399349	-1.97067	-0.857619	0.00090078	0.902283	-2.8504	-2.8865	-3.4878	3.01647	2.65466	3.01985	-2.28165	0.00281344	0.0201838	0	0.758885	0.405936	0.340709	0.419686	0.519034	0.41804	0.202761	0.106223	0.131159	0.270989	0.300232	0.174879	0.169109	-0.381927	0.208139	0.201407	-1.15119	-1.07624	-0.0352493	0.39285
706	0.0415538	0.033848	0	-0.687083	-0.549779	5.04836	4.47979	5.21871	1.65515	1.16774	0.277014	0.257582	0.681647	0.186901	0.648279	-1.1518	-0.870728	-0.502051	-0.537095	-2.55421	-3.08857	-3.32665	3.2243	2.64348	2.62347	-2.09785	-0.0316114	0.0165723	0	0.658182	0.182508	0.395215	0.43617	0.47881	0.440919	0.235886	0.071852	0.153128	0.400433	0.248711	-0.0914673	0.167144	-0.33346	0.977711	-0.103867	-1.17458	-0.805968	0.111991	0.340001
705	-0.0157129	0.0320693	0	-0.724631	-0.471721	5.25044	4.4648	5.4082	1.4014	0.914915	0.457959	0.378959	0.63773	0.230907	0.64702	-1.72599	-0.653079	-0.0661655	1.17344	-3.36283	-3.09757	-2.98339	3.24835	2.32216	2.82596	-2.14912	-0.0834052	0.0172637	0	0.701749	0.31508	0.430514	0.59858	0.482529	0.345835	0.282733	0.0797623	0.04911	0.351152	0.318375	0.129115	0.0823316	-0.838275	0.136948	0.461509	-1.06002	-0.611086	-0.124269	0.237915
704	0.0402807	0.0315646	0	-0.742905	-0.450647	5.26068	4.75327	5.11974	1.40364	1.09469	0.299897	0.226411	0.680523	0.436765	0.680145	-1.61956	-1.13119	0.631254	16.1513	-3.12509	-3.5254	-3.4433	3.39801	2.60091	2.68145	-2.1665	-0.0546269	0.0168552	0	0.637703	0.260292	0.352729	0.484164	0.505715	0.244234	0.0189691	0.14197	0.134516	0.396569	0.186116	-0.209355	0.147987	-0.412723	0.60751	0.157086	-1.2562	-0.683846	-0.254733	0.475107
703	0.0176497	0.0333049	0	-0.7017	-0.475159	5.46949	4.46525	5.40749	1.49308	1.23318	0.33168	0.322342	0.644796	0.510866	0.59629	-1.34357	-0.733827	0.876624	17.0382	-3.30715	-3.53084	-3.68297	3.36682	3.04244	3.01228	-2.1894	-0.0735642	0.0135599	0	0.632935	0.164253	0.395206	0.596498	0.549751	0.441383	0.151592	0.0393303	0.115656	0.455372	0.312438	-0.1986	-0.137435	-0.560387	0.506789	-0.0372538	-1.18281	-0.701162	0.0593111	0.475264
702	0.0323095	0.0408739	0	-0.682685	-0.524893	5.24517	4.51071	5.72832	1.45561	1.13358	0.40414	0.271684	0.688271	0.349208	0.694533	-2.90665	-0.290988	0.750745	1.81585	-2.95336	-2.75716	-3.65837	3.27211	2.90072	2.63562	-2.19564	-0.0386263	0.0148977	0	0.646607	0.223559	0.316473	0.576385	0.638488	0.438621	0.205136	0.0559374	0.100801	0.343037	0.455287	0.0364114	-0.213528	-1.21233	0.260396	0.111137	-0.896198	-0.45969	-0.112911	0.503564
701	0.0106909	0.0273829	0	-0.682627	-0.452042	5.40476	4.47234	5.30245	1.58765	0.97527	0.313761	0.210027	0.678725	0.368598	0.790492	-1.55395	1.04904	0.0801706	17.0315	-3.13698	-3.83599	-3.0591	3.58671	2.84964	3.04206	-2.18033	0.00138977	0.0193277	0	0.678569	0.268206	0.250223	0.569917	0.438898	0.514877	0.124622	0.00528555	0.0368561	0.193931	0.441932	0.047292	0.0211971	-0.460796	0.392038	-0.0636527	-0.744228	-0.511948	-0.0118651	0.407024
700	0.0508037	0.037313	0	-0.656529	-0.429588	5.10426	4.56661	5.5003	1.45397	1.3895	0.434164	0.172726	0.547298	0.364508	0.638666	-1.7919	0.0896971	1.81504	0.871428	-2.30595	-3.75457	-3.30414	3.30388	2.64941	2.81463	-2.1286	-0.01928	0.0181549	0	0.666152	0.173927	0.436137	0.630011	0.360672	0.42284	0.211558	0.0919161	0.0950085	0.246897	0.493223	0.00218789	0.0694251	-0.971281	0.358511	0.0472486	-1.11502	-0.830549	-0.13472	0.376797
699	0.0309413	0.0369744	0	-0.632767	-0.42026	5.23727	4.68831	5.21134	1.47699	1.00643	0.430545	0.222898	0.690985	0.461489	0.53192	-0.502247	-0.436369	17.5774	17.7244	-3.16619	-3.33915	-3.26858	2.95961	2.45299	2.97434	-2.23648	-0.0674515	0.0143937	0	0.66577	0.243115	0.501361	0.680768	0.512248	0.41133	0.0134337	0.158297	0.0574985	0.301349	0.260343	-0.0976052	0.0151333	-0.853174	0.298187	-0.0535167	-1.19169	-0.746091	0.054834	0.496355
698	0.0449371	0.0319072	0	-0.642281	-0.499515	5.22934	5.06896	5.83185	1.61396	1.29817	0.424969	0.235643	0.649334	0.387977	0.733517	-1.73333	-0.899223	-0.291952	0.192827	-2.7141	-3.29029	-3.42192	3.11662	2.64317	2.69786	-2.25164	0.0016491	0.0146585	0	0.660703	0.146636	0.26806	0.459093	0.537095	0.409146	0.195742	0.0206	0.122505	0.318755	0.312627	0.00304808	0.0993104	-0.605102	0.0134152	0.214964	-1.36138	-0.287864	-0.0929373	0.396164
697	0.0281669	0.0369736	0	-0.698974	-0.344908	5.3078	4.55359	5.63803	1.37535	1.10647	0.43051	0.147969	0.515269	0.18786	0.572503	-1.43149	-0.297638	0.317687	1.21164	-3.41515	-3.84923	-3.20047	3.1099	2.80216	2.67702	-2.19288	-0.0738291	0.0167682	0	0.699592	0.235999	0.441318	0.562249	0.606672	0.47099	0.247514	0.0728854	-0.0110539	0.288491	0.544558	0.0617802	-0.2053	-0.601415	0.757097	0.217154	-1.02662	-0.656017	-0.28906	0.216862
696	0.0602789	0.0253218	0	-0.766904	-0.522378	5.39678	4.77022	5.60208	1.53609	1.20968	0.470131	0.329051	0.488025	0.315399	0.606619	-1.00182	-0.859436	1.21067	0.62375	-3.0333	-2.99275	-3.27941	2.97655	2.33119	2.66815	-2.19112	-0.0464166	0.0155972	0	0.646588	0.232681	0.458225	0.509765	0.517603	0.453986	0.144996	0.10165	0.162028	0.357041	0.311064	0.0338525	0.0387402	-0.463814	0.883936	0.0435546	-1.32624	-0.849081	0.0699788	0.434405
695	0.057461	0.0318221	0	-0.687321	-0.469458	5.06317	4.61079	5.40124	1.52454	1.07342	0.309128	0.234865	0.612831	0.443315	0.491934	-0.880374	-0.66051	17.642	17.7164	-2.93347	-2.38379	-3.24551	3.06241	2.79234	2.74572	-2.16564	-0.0324095	0.0152765	0	0.689359	0.21181	0.279089	0.418669	0.538001	0.378821	0.231849	0.0314107	0.0693209	0.327847	0.297084	0.0657423	0.0467648	-0.477106	0.0363164	0.483179	-0.889518	-0.607209	-0.133941	0.299412
694	0.0640436	0.0286838	0	-0.715156	-0.49295	5.22898	4.62153	5.69705	1.43863	1.02891	0.354649	0.168849	0.763459	0.311933	0.327123	-1.56727	-0.57954	0.55186	0.285227	-3.26173	-3.22187	-3.28792	3.59469	2.93992	2.70583	-2.19201	-0.0465533	0.0143635	0	0.685304	0.231369	0.30666	0.640801	0.545533	0.272003	0.103107	0.0947426	0.107331	0.457495	0.29458	0.0316946	0.198883	-0.149967	0.0746524	-0.414939	-1.03381	-0.622967	-0.174374	0.381254
693	0.00126216	0.0348578	0	-0.653695	-0.507274	5.00207	4.47698	5.43179	1.47264	1.34299	0.40323	0.268911	0.647577	0.241308	0.653883	-0.988631	-0.400131	1.48883	0.653548	-2.95253	-3.39979	-3.2883	3.13078	2.64803	2.83716	-2.24126	-0.0130788	0.0212426	0	0.740632	0.26333	0.416232	0.581404	0.468641	0.27938	0.327336	0.0492331	0.127891	0.317958	0.198776	0.255701	-0.0505631	-0.873404	0.0930679	0.301143	-1.07548	-0.602865	0.287578	0.460325
692	0.012967	0.0315994	0	-0.618634	-0.343723	5.25905	4.68102	5.44523	1.51393	1.38161	0.38581	0.323476	0.667965	0.539751	0.704976	-1.58712	-0.857921	-0.401019	0.479776	-2.92062	-3.35501	-3.08276	3.11	2.4174	2.81162	-2.27122	-0.0268429	0.0193504	0	0.606408	0.228488	0.257611	0.443933	0.45008	0.385305	0.36293	0.0379287	0.214937	0.39502	0.374736	0.0443729	0.191879	-0.36983	0.505598	0.738903	-1.01351	-0.685828	-0.169441	0.356545
691	0.1088	0.0335489	0	-0.674506	-0.352323	5.4411	5.0006	6.02245	1.51439	1.22908	0.493245	0.127157	0.504252	0.366125	0.638675	-1.67939	-0.956435	0.731828	-0.551172	-3.25657	-3.80007	-3.58359	3.22306	2.5187	3.02847	-2.29475	-0.102489	0.0146746	0	0.679132	0.230234	0.421728	0.763402	0.368191	0.473906	0.167012	0.057657	0.15685	0.187195	0.401355	-0.15096	0.198402	-1.15776	-0.0409868	0.361191	-1.14701	-0.574482	-0.277006	0.409775
690	0.0607909	0.0347021	0	-0.665735	-0.491341	5.108	4.88538	5.69924	1.52264	1.07814	0.449534	0.282383	0.734972	0.527888	0.433483	-1.14701	-0.909899	-0.787557	16.9786	-3.06156	-3.4064	-3.0983	3.30171	2.70251	3.12973	-2.27727	-0.119982	0.0137886	0	0.646394	0.220959	0.3372	0.506915	0.455619	0.455371	0.116252	0.117688	0.0752824	0.301209	0.395717	0.0554781	0.011389	-0.361553	0.267528	0.0290308	-1.19484	-0.640497	-0.052095	0.509545
689	0.0589718	0.0304932	0	-0.722482	-0.413789	5.17239	4.66517	5.02925	1.61641	1.39523	0.436166	0.253507	0.533112	0.347426	0.677805	-2.04459	-0.996171	-0.904323	-0.0822242	-2.66837	-3.22547	-3.04838	3.80813	2.77237	2.75648	-2.2952	-0.0450705	0.0159369	0	0.686495	0.290427	0.328284	0.429952	0.48747	0.488621	0.18323	0.108865	0.137139	0.301757	0.315458	-0.131909	0.0922927	-0.352272	0.465706	-0.177847	-0.770886	-0.591167	-0.0162975	0.448855
688	0.0391123	0.0288989	0	-0.671027	-0.432367	5.33996	4.71296	5.78147	1.45373	1.20853	0.408038	0.215843	0.586008	0.285128	0.620633	-1.75006	-0.741159	0.684291	0.813716	-3.65284	-3.21979	-3.3415	3.0997	2.61715	2.75957	-2.18002	-0.0730902	0.0205052	0	0.649068	0.254303	0.315711	0.632321	0.479367	0.421986	0.134768	0.0177801	0.114193	0.264918	0.131604	0.00113029	0.185518	-0.292981	-0.199634	-0.0451597	-1.00151	-0.613746	-0.166662	0.361196
687	0.016108	0.0344905	0	-0.776173	-0.472773	5.47262	5.03686	5.76996	1.71758	1.23744	0.35468	0.243848	0.609767	0.589608	0.522261	-2.02731	-0.646891	-0.781908	16.2043	-3.72002	-3.4263	-3.68274	3.5184	2.8076	3.03625	-2.17537	-0.100283	0.0129225	0	0.683163	0.225388	0.297289	0.405669	0.463353	0.433804	0.372859	0.0939155	0.114377	0.319674	0.387053	0.191197	0.199346	-0.8408	0.423556	-0.317078	-0.975504	-0.834803	-0.0165319	0.605519
686	-0.0217538	0.0353582	0	-0.69414	-0.546018	4.97254	4.77672	5.00379	1.56574	0.87565	0.348261	0.243976	0.639021	0.53299	0.695608	-2.00836	0.194426	0.346702	16.8536	-2.77881	-2.56836	-2.82036	3.32711	2.84008	2.48658	-2.13165	-0.0154424	0.0195449	0	0.631049	0.139903	0.235011	0.622196	0.443955	0.3629	0.0667398	0.00667536	0.196117	0.421616	0.301379	0.109896	0.0262958	-0.269287	-0.0018349	-0.129064	-1.10666	-0.321763	-0.0333926	0.351822
685	0.0474994	0.0316824	0	-0.683882	-0.535589	5.6031	4.83798	5.75291	1.6044	0.957316	0.360992	0.310095	0.593797	0.463738	0.768971	-1.18708	-0.483342	-0.512475	18.0919	-3.31891	-3.73567	-3.39542	3.03246	2.95183	2.28805	-2.19842	-0.141442	0.0186289	0	0.630953	0.183934	0.321797	0.497741	0.46272	0.408246	0.20094	-0.00457549	0.133544	0.289572	0.208662	-0.0208931	0.0982354	-0.493284	0.197546	-0.123182	-1.1056	-0.496573	-0.0940449	0.397453
684	-0.00801837	0.0358377	0	-0.74561	-0.46602	5.15887	4.75084	5.13983	1.46586	1.2887	0.43011	0.232967	0.696181	0.223643	0.854859	-1.7223	-0.7702	-0.84249	17.7204	-2.36171	-2.96152	-2.67281	3.05835	2.20842	2.7247	-2.12162	-0.0271949	0.0186154	0	0.710704	0.257557	0.404099	0.486537	0.558297	0.506073	0.0930926	0.16095	0.105311	0.281098	0.463931	-0.0675435	-0.181461	0.0298575	0.255357	0.270312	-1.07978	-0.460734	-0.177823	0.346169
683	0.0493893	0.0258324	0	-0.763056	-0.496168	5.02529	4.74739	5.36513	1.47585	0.976345	0.430354	0.261044	0.527424	0.340644	0.65566	-0.885617	-0.541241	-0.791811	0.766947	-2.89382	-2.68557	-2.96978	3.348	2.68974	2.70527	-2.14953	-0.0186548	0.0198258	0	0.668157	0.306446	0.399184	0.714841	0.386471	0.529476	0.161955	0.117527	0.108092	0.158174	0.425046	0.0742537	-0.14996	-0.838502	-0.187395	-0.17054	-1.09186	-0.689827	0.0242537	0.179966
682	0.0306104	0.0346953	0	-0.770951	-0.493481	4.91858	4.75949	5.13262	1.62941	1.13529	0.35897	0.27171	0.738682	0.252417	0.690876	-1.79608	-0.944579	0.0213129	16.8978	-2.80465	-2.25308	-3.03612	2.9449	2.75699	2.76621	-2.20318	-0.0487213	0.019732	0	0.725292	0.249679	0.394256	0.51058	0.456564	0.419431	0.104224	0.0867566	0.0609866	0.250706	0.331615	0.012532	0.10399	-0.919022	0.274114	0.190268	-1.14007	-0.795798	-0.139527	0.404907
681	0.029279	0.0291693	0	-0.6751	-0.354493	5.22749	5.04412	5.68862	1.46998	1.01482	0.367642	0.182389	0.582357	0.240606	0.483549	-1.43113	1.30907	0.420245	0.190986	-3.61078	-3.3125	-2.78245	3.07329	2.41112	2.89706	-2.19873	-0.0685058	0.0163336	0	0.65005	0.191725	0.352339	0.664351	0.444219	0.34572	0.258059	0.0892778	0.104377	0.424018	0.210127	0.238875	0.0451271	-1.57729	0.365249	0.0726738	-1.00152	-0.663218	0.040984	0.473084
680	0.0388065	0.0308622	0	-0.705958	-0.369965	5.41096	4.8438	5.58763	1.4407	1.15953	0.456497	0.291216	0.596363	0.105576	0.592391	-1.53283	-0.301406	-0.253968	-0.207956	-3.44932	-3.4248	-3.49458	3.26988	2.52745	2.8081	-2.20337	-0.0549575	0.014321	0	0.703976	0.355025	0.274509	0.629857	0.580607	0.455494	0.234081	0.0237121	0.174839	0.280539	0.271622	0.0805366	0.0551307	-0.596827	0.09522	-0.172178	-1.03717	-0.840331	0.0836501	0.560013
679	0.0480474	0.0325223	0	-0.670392	-0.467046	4.81983	4.79437	5.16149	1.50299	1.2218	0.432439	0.329416	0.593629	0.293438	0.955456	-1.10609	0.156214	0.0635264	0.696829	-2.71446	-3.16124	-3.10557	3.30013	2.61222	2.79851	-2.25976	-0.0301755	0.0183864	0	0.685614	0.261865	0.389212	0.475558	0.573388	0.387767	0.260624	0.0699067	0.0945546	0.308262	0.404844	0.215587	0.121972	-0.532638	0.482728	0.193527	-1.18389	-0.881594	-0.141739	0.504008
678	0.101726	0.0326665	0	-0.71541	-0.336452	5.70418	4.86264	6.04216	1.57516	1.32135	0.35208	0.240653	0.570439	0.364482	0.493632	-2.04033	-0.469605	-0.801833	18.0947	-3.53836	-3.8386	-3.77501	3.29598	3.22369	2.69099	-2.27253	-0.0522709	0.0165401	0	0.629143	0.221653	0.331178	0.443156	0.462153	0.349199	0.127307	0.0564583	0.169188	0.297217	0.280492	0.0691143	0.0948401	-0.171583	0.18474	0.209791	-1.07654	-0.618832	-0.216874	0.307142
677	0.109916	0.0307422	0	-0.702301	-0.524755	5.22274	5.06921	5.44778	1.40644	1.21138	0.351911	0.232935	0.840073	0.267038	0.659945	-1.99481	-0.0418617	-1.28673	-0.0132305	-3.12662	-3.29266	-2.87309	3.04988	2.57476	2.7356	-2.29947	-0.0218491	0.0129229	0	0.614958	0.177766	0.327716	0.561767	0.489613	0.41364	0.312902	0.0605912	0.20191	0.195488	0.339459	0.258838	0.0478693	-0.607223	0.418464	0.199489	-1.26335	-0.408487	-0.118246	0.717685
676	0.0276179	0.0317664	0	-0.693628	-0.402611	5.21002	4.26857	5.14931	1.70599	0.971836	0.359619	0.2161	0.489225	0.551241	0.743478	-2.10826	0.270847	-0.318925	0.592815	-2.9122	-3.17077	-2.6257	3.02716	2.33177	3.04387	-2.19129	-0.0785218	0.0136422	0	0.63789	0.17798	0.323567	0.552639	0.487684	0.310925	0.179612	0.00739859	0.12903	0.269182	0.321703	-0.0928463	0.203776	-0.426071	0.0286289	0.490762	-0.956421	-0.632488	0.00536523	0.344601
675	0.043466	0.0336341	0	-0.715643	-0.47871	5.41786	4.83689	5.45786	1.6595	1.40407	0.39852	0.221427	0.636559	0.414229	0.844028	-2.45875	0.592971	0.113418	16.279	-2.64634	-3.08292	-3.04903	3.34238	2.84722	2.72411	-2.31374	-0.0911539	0.0159002	0	0.631152	0.245759	0.372344	0.618772	0.508644	0.351125	0.319502	0.0735236	0.162752	0.372014	0.371581	0.0840672	-0.0517132	-0.435747	0.0462069	0.576407	-1.14116	-0.523525	0.0791742	0.539492
674	0.0184659	0.0288285	0	-0.632818	-0.40029	5.35527	4.87281	5.6688	1.67624	1.20001	0.474804	0.208042	0.621614	0.537147	0.491315	-2.06873	-0.730071	0.218466	17.9372	-3.23316	-3.2099	-3.36427	3.36503	3.12991	2.71593	-2.18286	-0.00459323	0.0209298	0	0.636829	0.187559	0.319699	0.567119	0.432596	0.25806	0.0845704	0.0777593	0.0501478	0.190839	0.21534	0.0400753	0.270873	-0.368756	0.350922	0.712168	-0.86411	-0.796331	0.0229735	0.395393
673	0.0688948	0.0361042	0	-0.683123	-0.423101	5.37582	4.58855	5.27331	1.63167	1.04641	0.407476	0.377146	0.552673	0.232096	0.846385	-2.25157	-0.665632	0.126793	1.05695	-2.90093	-3.63771	-3.58351	3.39447	2.70059	2.13068	-2.24656	-0.0941672	0.0122397	0	0.615613	0.123798	0.411618	0.559976	0.520617	0.454051	0.218441	0.0682093	0.152938	0.338037	0.379478	-0.0625836	-0.0149935	-0.415814	0.108469	0.0667451	-1.0451	-0.485312	-0.0440354	0.565172
672	0.046235	0.0332122	0	-0.68905	-0.43889	5.34559	4.68714	5.07499	1.40939	1.24695	0.437349	0.29274	0.702794	0.24761	0.624212	-1.16105	-0.883332	-0.350361	16.8865	-3.30332	-3.71946	-3.91542	3.23418	2.32571	2.71098	-2.18063	0.0197277	0.0120008	0	0.727788	0.314198	0.351469	0.406744	0.604121	0.541964	0.176161	0.0539432	0.0624556	0.40894	0.337336	0.062578	-0.00498041	-0.428177	0.331482	0.611907	-1.29252	-0.744432	-0.103226	0.707987
671	-0.0016397	0.0381445	0	-0.668101	-0.428349	5.00429	4.79052	5.00432	1.557	1.23211	0.356411	0.268967	0.709202	0.363068	0.640998	-1.13722	0.301067	0.511252	0.677938	-3.00164	-2.84382	-3.24938	3.09015	2.98599	2.79947	-2.21757	-0.074884	0.017269	0	0.616897	0.18561	0.34	0.645706	0.534437	0.444711	0.38534	0.054689	0.137251	0.344353	0.252426	-0.256948	0.175445	-0.451723	-0.141737	0.350463	-1.347	-0.568758	-0.0806857	0.565407
670	-0.0120919	0.0314175	0	-0.764783	-0.529463	5.25369	4.87505	5.63101	1.39833	0.979472	0.375508	0.256075	0.60705	0.233221	0.559745	-2.35571	-0.47065	-1.30594	16.936	-3.08947	-2.96299	-3.05451	3.34481	2.44389	2.61022	-2.13726	-0.0733157	0.0214745	0	0.692567	0.270682	0.359607	0.365111	0.574393	0.286354	0.300394	-0.0178542	0.0585013	0.305818	0.42914	-0.00200712	-0.0540702	-0.0464174	-0.0233096	0.349768	-1.1041	-0.651277	-0.164036	0.429802
669	-0.0156802	0.0368129	0	-0.700047	-0.41864	4.97704	4.39239	5.70442	1.53929	1.16516	0.461512	0.271777	0.470897	0.411735	0.555443	-1.53092	-0.270026	0.891294	1.23967	-2.87242	-3.05856	-3.35748	3.17473	2.3802	2.77882	-2.11975	-0.0378391	0.0185756	0	0.76606	0.313778	0.332378	0.475523	0.531521	0.606924	0.230734	0.158841	0.0702712	0.257636	0.487193	0.0589536	0.0575037	-0.516145	-0.0600494	-0.247959	-1.35229	-0.389772	-0.05356	0.408634
668	0.0557474	0.0330214	0	-0.673157	-0.544519	5.20431	4.68507	5.62258	1.45712	1.01045	0.473834	0.245234	0.604883	0.377996	0.635507	-2.13945	-0.638964	1.10558	17.8903	-3.1859	-3.46236	-3.55085	3.0522	2.47877	2.35866	-2.23475	-0.0536966	0.0160167	0	0.707469	0.261696	0.419925	0.583395	0.46677	0.52062	0.150176	0.0488364	0.154882	0.25018	0.465194	0.168511	0.144668	-0.573341	-0.12641	-0.182059	-1.22177	-0.498608	0.234205	0.353849
667	0.0102925	0.0358515	0	-0.71242	-0.415918	5.07947	4.54239	5.25762	1.49959	1.0368	0.290392	0.268524	0.593722	0.243398	0.632052	-1.15621	0.0958834	-0.399798	0.988602	-2.50167	-2.90411	-2.94187	3.48002	2.46338	2.77499	-2.23155	-0.0696836	0.02069	0	0.718301	0.268273	0.418658	0.496018	0.550675	0.475873	0.125121	0.084334	0.142845	0.342004	0.256013	-0.00076302	-0.0215783	-0.340127	0.526114	0.393325	-1.3566	-0.606958	-0.289982	0.46116
666	-0.0109099	0.032282	0	-0.663871	-0.468425	5.03668	5.3222	5.3287	1.48243	1.11719	0.302589	0.270509	0.679429	0.378881	0.597541	-1.23887	-1.30404	0.203952	16.3812	-2.66223	-3.4954	-2.98599	3.00051	2.60519	2.76624	-2.2089	-0.0248742	0.019411	0	0.674481	0.254471	0.374628	0.527481	0.502795	0.364323	0.261786	-0.0115412	0.216248	0.322257	0.240778	0.126837	0.0565288	-0.310005	0.454377	0.493022	-0.896565	-0.972488	-0.0702035	0.407555
665	0.0736792	0.0329113	0	-0.681515	-0.408737	5.11075	4.71016	5.69715	1.74837	1.31508	0.43074	0.235743	0.615244	0.434532	0.819388	-2.33615	0.981023	0.0394519	0.682182	-2.82107	-3.08826	-2.85561	3.0697	2.59222	2.58439	-2.22382	-0.04225	0.0168742	0	0.647241	0.256402	0.412754	0.456764	0.401652	0.314896	-0.0132265	0.122759	0.132049	0.272053	0.243371	-0.011236	0.0536589	-0.324795	-0.0683824	0.0234392	-0.785856	-0.462535	-0.0149288	0.354136
664	0.0590654	0.0292577	0	-0.759306	-0.514856	5.15585	4.71429	5.34426	1.50132	1.03807	0.330556	0.302832	0.691621	0.385598	0.584084	-2.15656	0.249312	0.0215623	0.633628	-3.29294	-2.84912	-2.75894	3.5063	3.09831	2.55895	-2.25135	-0.0238526	0.0180704	0	0.68582	0.24229	0.29941	0.483575	0.509514	0.340211	0.339805	0.0991047	0.0505118	0.280418	0.277399	0.0420133	0.0695287	-0.337683	0.364496	-0.12129	-0.976229	-0.768009	-0.0632759	0.478277
663	0.0220266	0.0311264	0	-0.735113	-0.442667	5.54553	4.74401	5.60838	1.52939	1.25864	0.418268	0.322592	0.590832	0.333741	0.554617	-1.64048	-0.727847	-0.139205	16.9836	-3.25912	-3.30226	-3.53045	3.10721	3.03233	2.77112	-2.21588	-0.00839836	0.0165891	0	0.591182	0.199851	0.330562	0.481885	0.558225	0.436669	0.255578	0.0134695	0.187662	0.222816	0.537502	0.168922	0.0446174	-0.530499	0.468728	0.601734	-0.952485	-0.608053	-0.257296	0.507834
662	0.0124538	0.030619	0	-0.71724	-0.437131	5.20061	4.59394	5.43147	1.62763	1.23616	0.453285	0.194345	0.482559	0.590494	0.750841	-1.66299	0.136008	-1.05594	0.0103281	-2.679	-2.90454	-3.14212	3.41067	2.55214	2.98036	-2.19981	-0.0288282	0.0170823	0	0.664158	0.297385	0.339092	0.523547	0.39464	0.437166	0.028853	0.142272	0.0919725	0.248541	0.265955	-0.124378	0.201817	-0.903261	0.662846	0.0736808	-0.868434	-0.858872	-0.194076	0.541694
661	0.0556429	0.0330535	0	-0.748421	-0.465666	5.29059	4.48699	5.64639	1.5811	1.26296	0.400073	0.378108	0.49339	0.422221	0.409255	-1.82045	0.0285053	0.764525	17.7675	-3.39839	-3.87451	-3.18074	3.38142	2.1152	2.48491	-2.18475	-0.088755	0.01719	0	0.640195	0.249095	0.344294	0.556293	0.541845	0.407064	0.209909	0.0992748	0.133666	0.134947	0.258339	0.0392209	0.0850587	-0.54606	-0.042898	-0.316409	-1.06017	-0.630942	-0.0343377	0.446114
660	0.0632263	0.028798	0	-0.589484	-0.443185	5.25236	4.9807	6.08892	1.5411	1.26979	0.434798	0.355343	0.604002	0.438538	0.747884	-2.52778	-0.40162	-1.19732	0.806529	-3.22299	-3.17224	-3.22823	3.19326	2.89864	2.53307	-2.28994	-0.0339787	0.0157762	0	0.718847	0.28886	0.404975	0.522573	0.52513	0.337485	0.233886	0.0417269	0.0191228	0.334563	0.325988	-0.127174	-0.0190086	-0.978898	-0.0732292	0.525878	-0.996282	-0.600918	-0.114041	0.366542
659	-0.0207321	0.0337896	0	-0.698151	-0.474793	5.25636	4.65823	5.56797	1.61328	1.05564	0.449186	0.267672	0.389199	0.437244	0.764722	-2.02677	-0.788026	0.538123	0.968781	-3.42896	-2.70735	-3.40242	3.43603	2.80763	2.62014	-2.14274	-0.13709	0.0164856	0	0.614744	0.243295	0.515976	0.440592	0.377443	0.195412	0.153571	0.134271	0.128111	0.245419	0.295093	-0.198394	0.0928869	-0.379509	0.553313	0.236265	-1.20012	-0.779598	-0.0909254	0.44206
658	0.0585064	0.0324376	0	-0.661673	-0.389337	5.31471	4.37918	5.36589	1.57369	1.10996	0.398804	0.259236	0.630583	0.290817	0.574067	-1.48246	0.80899	-0.934946	1.27735	-3.13794	-3.03039	-3.39552	3.37415	1.69536	2.91592	-2.20173	-0.0470213	0.0187188	0	0.701621	0.174267	0.345234	0.528114	0.474362	0.501176	0.303567	0.0824124	0.147134	0.343143	0.368101	0.21177	0.171881	-0.261411	0.781437	-0.178939	-1.06672	-0.910591	-0.164517	0.412333
657	0.0285053	0.0332195	0	-0.713365	-0.513955	5.35679	4.60807	5.4715	1.56279	1.17734	0.39759	0.332472	0.742653	0.361637	0.51625	-2.34892	0.546054	-0.184617	1.47566	-3.10095	-3.38718	-3.1624	2.76773	2.78794	2.68129	-2.18216	-0.070579	0.0154053	0	0.666132	0.299728	0.349621	0.604835	0.474841	0.42213	0.0346259	0.11778	0.070232	0.246147	0.459648	-0.0836185	-0.0135672	-1.55655	0.120801	-0.205218	-0.899838	-0.491095	0.130494	0.646056
656	0.0360065	0.0306894	0	-0.718441	-0.431853	4.95024	4.36419	4.84093	1.49909	0.933921	0.418428	0.275676	0.593139	0.184453	0.749189	-1.5056	-0.257739	-0.772073	1.15119	-2.62333	-2.82233	-2.87606	3.67483	2.69083	2.67089	-2.19995	-0.0717666	0.0138727	0	0.726618	0.215483	0.404656	0.614177	0.473928	0.470343	0.258997	0.0723632	0.103299	0.375593	0.29894	0.0661367	0.119681	-1.57792	0.52979	0.190162	-1.07905	-0.83758	0.0833005	0.466938
655	0.0472346	0.0305484	0	-0.657634	-0.460625	4.88831	4.55569	4.76424	1.43338	1.21324	0.347118	0.273598	0.630195	0.559245	0.582496	-1.38951	-0.918565	0.137038	1.14486	-2.39468	-2.85646	-3.11662	3.33215	2.30381	2.89052	-2.11544	-0.0234679	0.0202039	0	0.71613	0.259479	0.342807	0.404409	0.465423	0.49475	0.154873	0.0670598	0.044314	0.269626	0.410529	-0.0125697	0.150992	-1.02472	0.181952	-0.0747082	-1.11842	-0.756481	-0.348348	0.404972
654	0.0107248	0.0324676	0	-0.6286	-0.433996	5.61795	4.64153	6.07753	1.57729	1.26448	0.502077	0.213311	0.508765	0.290202	0.71089	-1.25455	-0.579368	-0.379073	15.9918	-3.92413	-3.60706	-3.62993	3.03997	2.72995	2.79394	-2.22557	-0.0811542	0.0165724	0	0.695064	0.245113	0.361696	0.4474	0.509904	0.366242	0.185085	0.0838195	0.0561606	0.207501	0.344094	0.0127278	0.0164648	-0.707356	0.196778	0.0385415	-1.28592	-0.482976	0.028394	0.345941
653	0.0143057	0.0280984	0	-0.671023	-0.49603	5.29118	4.82723	5.82095	1.60762	1.16405	0.32194	0.41533	0.63525	0.50709	0.640881	-1.90623	-0.872661	0.198879	16.0288	-3.36905	-3.42426	-3.19298	2.82594	2.90111	2.74832	-2.23109	-0.0537928	0.0207106	0	0.778052	0.37666	0.454616	0.548359	0.684135	0.604793	0.390415	0.144105	0.212536	0.507232	0.309547	0.198328	-0.0819044	-0.404405	0.255765	0.470524	-1.51472	-1.0618	-0.076722	0.426293
652	0.00116474	0.0328252	0	-0.750085	-0.51654	5.35817	4.78325	5.64215	1.43835	1.25774	0.49244	0.232922	0.557175	0.411778	0.749466	-1.96164	-0.856139	0.966747	0.77825	-3.3942	-2.79947	-3.15852	2.95576	2.77405	2.63313	-2.18324	-0.0335465	0.0156496	0	0.636656	0.184972	0.368326	0.485516	0.55325	0.609777	0.332939	0.0424573	0.147891	0.375249	0.323435	-0.0226539	0.0822164	-0.446885	-0.0499163	0.541104	-1.12594	-0.809213	-0.168581	0.530834
651	0.00915682	0.0368346	0	-0.721116	-0.465745	5.25379	4.63812	5.37442	1.45537	0.986346	0.371308	0.318637	0.669788	0.424814	0.661135	-1.39769	-0.321778	1.34117	0.594949	-3.30081	-3.79954	-3.02469	2.84132	2.37528	2.96257	-2.19574	0.00384857	0.0232534	0	0.731423	0.280808	0.330442	0.613144	0.512087	0.456234	0.278391	0.0802251	0.0679386	0.335861	0.401687	0.117136	0.152364	-0.480649	0.439772	-0.00570458	-1.43319	-0.812253	-0.0185381	0.373811
650	0.0501213	0.0317096	0	-0.714382	-0.407039	5.21636	4.56233	5.07178	1.63343	1.2357	0.391617	0.295545	0.437697	0.498648	0.556257	-1.07438	-0.49327	0.413455	15.8958	-3.18465	-3.42645	-3.30036	3.49725	2.9976	2.55901	-2.20185	-0.0725051	0.0167288	0	0.632633	0.231092	0.371035	0.686113	0.411469	0.62398	0.286399	-0.029936	0.149422	0.493693	0.46782	-0.100237	-0.140599	-0.766232	0.206645	0.418621	-0.689336	-0.793382	-0.00493693	0.58837
649	0.0692241	0.0372682	0	-0.693464	-0.488821	5.76617	4.90083	5.54095	1.54335	1.17122	0.39074	0.333193	0.486745	0.437792	0.63324	-2.38209	-0.540219	-0.766663	0.732454	-3.4129	-2.99952	-3.77474	3.418	2.35394	2.60688	-2.214	-0.107528	0.019049	0	0.672859	0.255796	0.37004	0.498565	0.405681	0.431959	0.209715	0.0952776	0.143677	0.245592	0.371703	-0.105809	0.102984	-0.423215	0.536758	0.352681	-0.81389	-0.669188	0.0760176	0.462249
648	0.044423	0.0353933	0	-0.677637	-0.390215	5.25087	4.52411	5.49915	1.41786	0.911117	0.380873	0.280653	0.572595	0.435276	0.689401	-1.77353	0.24121	-0.430469	0.29069	-2.81495	-3.61276	-3.26147	3.16211	2.73585	2.73896	-2.25749	0.00355406	0.0094532	0	0.738137	0.29444	0.27077	0.505842	0.542352	0.358699	0.107966	0.091304	0.0933666	0.315419	0.222869	0.0523042	0.100068	-0.499061	0.140613	0.485636	-1.22284	-0.567693	0.0679092	0.223836
647	0.0413904	0.0319508	0	-0.721219	-0.418984	5.05648	4.96488	5.38484	1.581	1.28823	0.435075	0.317649	0.559788	0.361355	0.649741	-1.61196	-0.909367	-1.21035	17.7379	-2.76853	-3.5152	-2.91716	3.30669	2.38526	2.55144	-2.20944	-0.0564468	0.0193349	0	0.668163	0.267861	0.393926	0.589535	0.488701	0.479208	0.0151866	0.116294	0.0652702	0.187919	0.36804	0.112404	-0.0343385	-0.775156	-0.236151	0.13023	-1.08729	-0.603654	-0.202981	0.389836
646	0.0229488	0.0330458	0	-0.717122	-0.422213	5.30884	4.78981	5.95215	1.7287	1.17789	0.366039	0.300424	0.537862	0.453748	0.656547	-1.74518	1.04838	0.165243	-0.86104	-3.1358	-3.40241	-3.79776	3.1787	2.8309	2.73006	-2.14332	-0.0901418	0.0147558	0	0.704705	0.280912	0.465223	0.621517	0.507882	0.387899	0.119085	0.0544424	0.132527	0.38951	0.315723	-0.187097	-0.0382532	-1.1761	-0.858266	0.441165	-1.05455	-0.387508	0.0120544	0.328799
645	0.07432	0.0334957	0	-0.680152	-0.48978	5.07205	4.78981	5.40046	1.56265	1.1878	0.377868	0.221203	0.604131	0.465199	0.538617	-1.49707	-0.533727	-0.147162	0.16411	-3.3139	-3.47852	-2.83204	3.09574	2.92788	3.22784	-2.24498	-0.167979	0.0148139	0	0.625024	0.228803	0.294949	0.681153	0.589037	0.317278	0.299915	0.0570383	0.142102	0.259108	0.415907	0.135674	0.0979079	-0.482663	0.19861	0.288748	-1.28741	-0.626309	-0.126499	0.2857
644	0.00487551	0.0348151	0	-0.704965	-0.508624	5.1051	4.78228	5.37907	1.63814	1.20811	0.340849	0.327373	0.669629	0.377979	0.525849	-2.22068	-0.341817	-0.00653354	0.424187	-3.25924	-3.30938	-3.2661	2.94152	2.1788	2.95804	-2.21272	-0.110489	0.0185356	0	0.624962	0.220183	0.414725	0.501619	0.4454	0.408555	0.118821	0.0443727	0.15588	0.28692	0.319063	0.0452868	-0.0557748	-0.436551	0.625551	0.0253593	-1.13795	-0.905477	0.251425	0.478377
643	0.102027	0.0283289	0	-0.770164	-0.460566	5.2301	5.11867	5.66566	1.6011	1.15617	0.416468	0.2878	0.630716	0.353272	0.616179	-1.91383	-0.0909656	-0.57523	-0.154016	-3.28953	-3.66504	-3.57203	3.09343	2.68362	2.87466	-2.25181	-0.0689481	0.0154963	0	0.681671	0.221645	0.415485	0.497922	0.353602	0.533654	0.157423	0.132545	0.160962	0.356929	0.404734	0.00965168	0.0899291	-0.412157	0.712447	0.392071	-1.13427	-0.498384	-0.0635669	0.523513
642	-0.0167779	0.0302613	0	-0.755712	-0.466417	4.88047	4.5422	5.57924	1.68432	1.24016	0.365547	0.329916	0.472801	0.487105	0.574534	-1.93825	-0.511159	0.298336	17.852	-3.02689	-3.29122	-2.76547	3.2167	2.47008	2.94616	-2.17946	-0.0883414	0.0148324	0	0.703609	0.308374	0.369001	0.573001	0.587547	0.408989	0.0889634	0.00926357	0.220421	0.280931	0.357221	-0.0147777	0.00671865	-0.40492	0.0825939	0.603437	-1.00265	-0.483263	0.275244	0.451296
641	0.0196114	0.0287263	0	-0.735435	-0.400363	5.40082	4.7256	5.7373	1.45893	1.35024	0.44996	0.362797	0.665889	0.329011	0.52076	-1.78855	-0.423477	-0.00162968	0.271989	-3.02281	-3.74104	-3.03227	2.963	2.57957	3.059	-2.19984	-0.0640459	0.0106808	0	0.665885	0.28095	0.291037	0.616537	0.561681	0.461582	0.117416	0.0681098	0.148847	0.422161	0.255016	-0.217125	0.156409	-0.698995	0.256308	0.14397	-1.41589	-0.914185	0.0106084	0.375452
640	0.0379179	0.0327575	0	-0.710485	-0.500594	5.06749	4.76002	5.35834	1.57452	0.997982	0.324703	0.249738	0.705855	0.273268	0.546105	-2.01591	-0.4927	1.06832	0.761301	-2.56517	-3.09271	-3.02081	3.14255	2.87869	2.63517	-2.24085	-0.0372455	0.0118826	0	0.638053	0.234002	0.368585	0.563273	0.517147	0.473296	0.27921	0.0537741	0.108245	0.255776	0.405867	-0.0728107	0.055026	-0.648021	0.363847	0.589455	-0.854559	-0.741035	-0.317045	0.415659
639	0.0426349	0.0260696	0	-0.789861	-0.494071	4.9801	5.06782	5.37001	1.43487	1.10421	0.41119	0.238035	0.543318	0.413186	0.624545	-1.98415	-1.02621	-0.733497	0.543513	-2.6678	-2.62634	-3.05515	3.30578	2.67153	2.5594	-2.16059	-0.100159	0.0157791	0	0.646114	0.20807	0.33425	0.644554	0.529004	0.446694	0.0718911	0.00144036	0.177124	0.171481	0.585132	-0.0912757	0.251394	-0.292407	0.0298674	-0.235095	-1.15008	-0.508759	-0.0681382	0.591441
638	0.0761555	0.0299465	0	-0.701606	-0.494852	4.81507	4.69572	5.47726	1.37865	1.11067	0.358404	0.272409	0.598449	0.163747	0.515967	-1.97601	-0.830066	1.22551	0.681555	-2.46636	-3.16378	-2.87728	3.11562	3.3425	2.56298	-2.27473	-0.076172	0.0195903	0	0.601276	0.158499	0.455928	0.609706	0.508381	0.378657	0.480468	0.0311843	0.235166	0.291715	0.234667	-0.0769035	0.0107169	-1.55659	0.221567	-0.341538	-1.08273	-0.911077	-0.0785519	0.569909
637	0.0368082	0.0313464	0	-0.702473	-0.46361	4.81708	4.97041	5.06556	1.55279	1.05312	0.362182	0.163094	0.640047	0.516939	0.52196	-1.80806	-0.540416	0.115614	-0.133654	-2.83065	-2.54079	-2.97674	3.04912	2.84689	2.87117	-2.23573	-0.0148863	0.016295	0	0.669621	0.20319	0.297857	0.594542	0.556377	0.386396	0.175434	0.0785372	-0.00294646	0.291035	0.378018	-0.173651	-0.0948169	-0.481699	0.702562	0.307701	-1.2214	-0.883479	-0.168677	0.400831
636	-0.01006	0.0319817	0	-0.70163	-0.463072	5.34162	4.8091	5.37268	1.65382	1.35365	0.38358	0.130548	0.76102	0.38663	0.722642	-2.03823	-1.00439	1.0714	1.11961	-3.30204	-3.62178	-3.42337	3.48072	2.9387	3.04765	-2.15793	-0.0176178	0.0167556	0	0.68818	0.244383	0.235914	0.545398	0.516998	0.292343	0.113067	0.112452	0.0163933	0.303544	0.284733	-0.152359	0.122857	-0.797539	0.317938	0.434509	-0.98753	-0.516084	-0.243925	0.430995
635	0.0851002	0.0316116	0	-0.676305	-0.446403	5.28537	4.786	5.28332	1.51401	1.20355	0.392213	0.341136	0.633412	0.333829	0.781347	-1.27548	-0.43495	-0.531247	18.1484	-3.4175	-3.53222	-3.0506	2.9669	2.74911	2.89946	-2.28534	0.0158582	0.0202837	0	0.746551	0.342615	0.471791	0.545199	0.534948	0.581568	0.17235	0.0661188	0.0140306	0.221087	0.33586	0.146294	-0.0791059	-0.45264	0.466334	0.207063	-0.887469	-0.747214	-0.0781672	0.379269
634	0.00974555	0.0336439	0	-0.666099	-0.423297	5.10228	4.76949	5.42876	1.67243	0.963231	0.48444	0.267753	0.586364	0.443665	0.627457	-1.50462	-0.301264	-0.875345	16.1072	-3.0616	-3.17137	-3.40874	3.43718	2.22922	3.07107	-2.21476	-0.109663	0.0213238	0	0.686771	0.302047	0.323104	0.557817	0.467467	0.437604	0.256832	0.0784751	0.162239	0.218907	0.260883	0.247057	-0.0870444	-0.620846	-0.534726	0.0893343	-0.846702	-0.638222	-0.167323	0.380148
633	0.100154	0.0293024	0	-0.720013	-0.457085	5.07398	4.63274	4.89547	1.40391	0.979519	0.364994	0.292253	0.624926	0.391742	0.612706	-1.40857	-1.29695	0.262011	16.98	-3.10507	-3.07032	-3.08863	3.34133	2.61123	2.57701	-2.23918	-0.120571	0.0127588	0	0.552012	0.142827	0.482713	0.570984	0.459159	0.275362	-0.121271	0.0462138	0.0966992	0.322604	0.276313	0.0531488	-0.0288376	-1.09267	0.0444609	0.386422	-0.897572	-0.547225	-0.354274	0.377194
632	0.0170925	0.0341697	0	-0.656392	-0.444225	4.83169	4.56217	5.32624	1.62573	0.943266	0.437439	0.233546	0.615049	0.459312	0.769147	-1.68931	-0.742939	-0.579326	17.5436	-2.89459	-2.74014	-3.10574	2.62248	2.65441	2.9305	-2.19339	-0.0586925	0.0208527	0	0.689787	0.287441	0.367323	0.62498	0.497136	0.617629	0.134839	0.0324485	0.102419	0.386227	0.433007	0.113657	0.0992132	-0.086863	0.289763	0.0863099	-1.28235	-0.853135	-0.281332	0.262127
631	0.0166602	0.0304705	0	-0.673027	-0.494951	5.20194	4.71022	5.89416	1.50374	1.05936	0.345438	0.216254	0.760874	0.254597	0.618118	-1.78527	0.0902167	-0.392113	0.389997	-2.74707	-3.50492	-3.26934	3.3423	2.29698	2.68613	-2.17202	-0.0912255	0.0158516	0	0.668131	0.318202	0.415129	0.372333	0.487797	0.412236	0.0575989	0.106765	0.0958844	0.356158	0.279845	0.0116914	0.173549	-0.614747	0.100452	-0.0331842	-1.35734	-0.900022	-0.10559	0.447409
630	0.0891847	0.030815	0	-0.627382	-0.476662	5.36954	4.68956	6.09801	1.52618	1.12007	0.43197	0.219427	0.566142	0.107955	0.594063	-1.63583	-0.408631	-0.361035	17.1126	-2.68001	-3.39113	-3.58276	3.20828	2.90901	2.67509	-2.2091	-0.0999786	0.016484	0	0.611295	0.213317	0.391737	0.493951	0.568953	0.474676	0.113339	0.0754696	0.0847535	0.348326	0.426872	-0.00608673	-0.169952	-0.0553467	0.6069	-0.162374	-0.875819	-0.493894	0.120325	0.62182
629	0.0473157	0.032439	0	-0.751348	-0.482922	5.39867	4.60621	5.64006	1.5067	1.4257	0.326368	0.342626	0.64881	0.354224	0.64383	-1.57806	-0.410015	-0.143271	1.1121	-3.62425	-3.30107	-3.26965	2.96533	2.67325	2.42268	-2.21371	-0.0464889	0.0185433	0	0.571859	0.156185	0.411195	0.701571	0.437655	0.471098	0.192839	0.0413088	0.0965869	0.31255	0.265579	-0.176783	-0.234208	-0.38322	-0.0330301	0.307001	-1.34188	-0.495053	0.0604597	0.0566205
628	-0.0430513	0.0316238	0	-0.669231	-0.477874	5.16355	4.70362	5.18485	1.67602	1.12143	0.48344	0.240069	0.473145	0.343939	0.597076	-2.24865	0.152178	-0.47052	0.0579168	-3.25131	-2.91251	-2.69353	3.29776	2.61947	2.97334	-2.1492	0.00145629	0.0131539	0	0.726082	0.289877	0.369965	0.608879	0.561093	0.54338	0.157957	0.0037128	0.0973848	0.397248	0.291772	-0.107927	-0.258044	-0.567894	0.66349	0.184256	-1.07843	-0.386475	0.144625	0.366913
627	0.0385085	0.0294231	0	-0.6417	-0.334008	5.31488	4.853	5.67227	1.51953	0.942593	0.406262	0.163889	0.579848	0.454738	0.544781	-0.602233	-1.25595	-1.13142	16.776	-2.71978	-3.41174	-3.10478	3.17156	2.51951	2.64416	-2.28386	-0.00615819	0.0182545	0	0.693319	0.277877	0.263444	0.504866	0.433078	0.232174	0.14573	0.0880838	-0.00926049	0.420271	0.137145	0.0975828	0.339426	-0.213969	0.147298	0.238794	-0.920221	-1.032	-0.0657916	0.375531
626	0.125549	0.0363845	0	-0.657006	-0.375854	5.32877	4.37986	5.46597	1.46725	1.23679	0.424092	0.161483	0.636403	0.309923	0.532205	-1.32983	-0.231745	-1.70736	0.371856	-2.85104	-2.89416	-3.01532	2.75967	2.3857	2.54645	-2.23247	-0.0797055	0.0176739	0	0.684708	0.254843	0.345324	0.678532	0.498081	0.326199	0.156396	0.145201	0.159391	0.246177	0.264661	-0.114179	0.149402	-0.777048	0.306226	0.314477	-1.02049	-0.924288	-0.156094	0.53601
625	0.0264107	0.0309719	0	-0.651492	-0.491279	5.27471	4.42114	5.90486	1.66434	0.955678	0.511553	0.211039	0.543266	0.468527	0.579661	-2.06727	-0.748956	-0.0253558	1.22063	-3.23203	-2.90295	-3.26582	3.26817	2.43689	2.93228	-2.17521	-0.0687479	0.0159259	0	0.695887	0.177224	0.361643	0.41301	0.557558	0.481867	0.346306	0.0631024	0.120078	0.344866	0.342643	0.179827	-0.141574	-0.369808	0.501465	0.511406	-0.964826	-0.615545	-0.115509	0.436665
624	0.0530002	0.0312575	0	-0.686302	-0.412041	5.05825	4.68281	5.57004	1.50962	1.12369	0.385252	0.27973	0.566445	0.430586	0.581167	-1.14719	-0.643687	0.712288	1.15	-3.3708	-3.07483	-3.19578	2.86113	2.42827	2.46447	-2.24625	-0.0994047	0.0152377	0	0.674672	0.254832	0.415069	0.620725	0.612313	0.462191	0.0976382	0.138126	0.139572	0.34312	0.455229	0.00088323	0.0431469	-0.685661	-0.0888794	-0.796598	-1.05827	-0.637045	0.146269	0.384776
623	0.0871153	0.0368312	0	-0.756368	-0.39898	5.10313	4.8194	5.33948	1.56218	1.17922	0.297376	0.343484	0.721981	0.395711	0.639808	-1.74988	-1.59536	-0.229769	-0.640054	-3.23781	-3.05601	-3.08943	3.22476	2.95605	2.69958	-2.18234	-0.0799729	0.0126602	0	0.702335	0.226987	0.440284	0.457989	0.463239	0.427215	-0.0518335	0.112527	0.0592921	0.260295	0.389863	-0.061406	0.0720946	-0.179161	0.469495	0.268457	-1.01975	-0.695875	0.0610516	0.245453
622	0.08122	0.0348721	0	-0.658461	-0.402378	5.62262	4.9174	5.38233	1.61448	1.1412	0.3229	0.24042	0.521072	0.43913	0.703458	-1.62699	-0.00415336	-1.33909	18.1538	-3.41339	-3.84193	-3.59762	3.06102	3.02596	2.96818	-2.2556	-0.0426954	0.0135933	0	0.640173	0.224529	0.359697	0.571291	0.554625	0.315428	0.256782	0.106709	0.148775	0.168958	0.428574	-0.140304	-0.00040876	-0.976865	0.342765	0.502465	-1.09991	-0.632093	-0.172866	0.513028
621	0.055238	0.0279773	0	-0.743426	-0.487669	5.43458	4.55308	5.89969	1.43398	1.04348	0.428266	0.27927	0.771344	0.496034	0.724467	-1.75044	-0.39085	-0.823377	1.2023	-3.39834	-3.12998	-3.46359	3.16669	2.75678	3.02735	-2.18296	0.00539914	0.0151293	0	0.715303	0.31902	0.237197	0.412463	0.457009	0.334094	0.0338401	0.0598348	-0.0226892	0.287545	0.407562	0.10245	0.199971	-0.381911	0.153372	0.296345	-1.20379	-0.645187	-0.138262	0.364292
620	0.0577253	0.0363346	0	-0.725144	-0.440565	5.03517	4.60424	5.3276	1.56866	1.05646	0.328533	0.229119	0.570802	0.348765	0.470355	-1.46881	-0.176703	0.397507	0.790103	-3.22953	-2.79804	-3.17389	3.33808	2.40837	2.59633	-2.19129	-0.0602786	0.0134244	0	0.660467	0.256451	0.4055	0.589129	0.403479	0.555661	0.234462	0.0332575	0.0445088	0.292586	0.249889	-0.0195321	-0.229151	-0.592988	0.450993	-0.352069	-1.01853	-0.642958	0.162528	0.158108
619	0.0201514	0.0259037	0	-0.729718	-0.496681	5.34999	4.53594	5.46653	1.41593	1.19944	0.490691	0.205568	0.626807	0.446273	0.762157	-1.21549	0.220328	-1.08074	-0.061138	-3.37908	-3.49939	-3.48726	3.35069	2.82689	2.64669	-2.23946	-0.120945	0.0152631	0	0.607362	0.269929	0.338695	0.550833	0.498963	0.450884	0.418528	0.030689	0.112877	0.269406	0.49632	0.00976149	-0.0138686	-0.40003	0.147323	0.205392	-0.876468	-0.450651	-0.2512	0.658932
618	0.0487706	0.0303467	0	-0.836734	-0.546075	5.5031	4.64651	5.86154	1.68734	1.30688	0.333547	0.245392	0.638746	0.547035	0.881279	-1.7856	0.0619764	18.3987	0.775603	-3.37292	-3.80083	-3.48376	2.95941	2.56644	2.70011	-2.13207	-0.049904	0.018718	0	0.685786	0.276376	0.43582	0.599543	0.477113	0.45404	0.0730645	0.0384799	0.112109	0.287886	0.132199	-0.0632043	-0.125856	-0.915353	0.460309	0.473655	-1.41306	-0.550011	0.0543804	0.335571
617	0.0852729	0.0271571	0	-0.606174	-0.442604	5.11186	4.44759	5.551	1.6434	1.33494	0.351304	0.291143	0.62034	0.373537	0.821315	-1.52687	-0.517199	1.60674	17.2191	-2.76214	-3.46539	-2.91668	2.71161	3.15961	2.8884	-2.25212	-0.0581429	0.0165585	0	0.664112	0.259426	0.346626	0.5963	0.398158	0.407114	0.0801685	0.0328353	0.154577	0.261236	0.359535	0.0298328	0.161197	-0.404194	0.503938	-0.295488	-0.766605	-0.843302	0.062121	0.577608
616	0.0950462	0.0358931	0	-0.679474	-0.356456	5.32278	4.69509	5.47497	1.48095	1.06126	0.256543	0.243276	0.767138	0.34998	0.823585	-1.77313	-0.00693716	0.0351406	16.9834	-3.09958	-3.22403	-2.9957	3.20755	2.56338	2.42802	-2.2439	-0.108586	0.0186672	0	0.614088	0.184961	0.392919	0.539284	0.536566	0.293715	0.141083	-0.00650061	0.115714	0.316307	0.219015	0.159569	0.158448	-0.865325	0.391181	-0.0045533	-0.794803	-0.679692	-0.151714	0.351262
615	-0.00141014	0.033462	0	-0.787651	-0.457462	5.43002	4.76187	6.39224	1.58507	1.07779	0.407246	0.331857	0.739447	0.56823	0.788726	-0.883102	0.237783	16.8431	0.615266	-2.91479	-3.98056	-3.5225	3.60311	3.04046	2.82096	-2.15828	-0.0548686	0.0157083	0	0.650453	0.194763	0.28621	0.577731	0.553177	0.383908	0.178777	0.0647263	0.13776	0.261811	0.260568	0.182063	0.106971	-1.07696	0.38286	0.494723	-1.011	-0.565819	-0.0286563	0.422891
614	0.0252556	0.0293169	0	-0.666717	-0.359685	5.4145	4.89335	6.20576	1.45121	1.29309	0.343439	0.276125	0.65546	0.298431	0.875879	-2.13579	-0.999414	0.37397	0.999025	-3.41966	-3.44266	-3.60496	3.11038	2.39639	2.56932	-2.19312	-0.0606656	0.0115834	0	0.591243	0.242811	0.166153	0.458156	0.4227	0.195513	0.253565	0.0697844	0.0659352	0.240223	0.148007	-0.0528473	0.398889	-1.07133	0.500499	0.46855	-0.74383	-0.515808	-0.216172	0.671101
613	0.065942	0.0302692	0	-0.589582	-0.398519	5.17539	4.72674	5.38183	1.39005	1.20263	0.454353	0.226975	0.565765	0.439694	0.8033	-1.50968	-0.0198493	-0.360922	0.184999	-3.14222	-3.08353	-2.90182	3.35037	2.72012	2.84924	-2.26939	-0.0962083	0.0182985	0	0.602602	0.31304	0.344425	0.615137	0.476572	0.435874	0.190066	0.066622	0.118768	0.199814	0.299331	-0.0803119	0.10199	-0.701807	0.0500799	-0.78157	-0.789165	-0.708136	-0.1538	0.740434
612	0.0853969	0.0303372	0	-0.684811	-0.387672	5.28024	4.43902	5.43185	1.64057	1.07423	0.352382	0.267118	0.561759	0.497595	0.659126	-1.63384	-0.184458	1.15098	16.5689	-3.06107	-3.36121	-3.3473	3.28182	2.32467	2.65555	-2.29228	-0.0720084	0.0136605	0	0.574004	0.155587	0.255911	0.513024	0.425441	0.480281	0.267642	0.070324	0.11975	0.226602	0.4693	-0.0230443	0.0154261	-0.510861	0.776054	0.478179	-0.926704	-0.401055	-0.0313121	0.497548
611	0.0214871	0.0336968	0	-0.703227	-0.53679	5.32494	4.85032	5.56092	1.52448	0.951758	0.380707	0.276857	0.579295	0.346331	0.495243	-1.63507	-0.905754	0.00470275	16.809	-3.13646	-3.00562	-3.50837	2.96112	2.55501	2.71085	-2.19286	-0.11797	0.014688	0	0.660182	0.166739	0.380498	0.570956	0.51076	0.278949	0.255309	0.059977	0.178434	0.25639	0.28279	0.0348981	0.1584	-0.653931	0.522558	-0.326295	-1.12737	-0.640277	-0.0836908	0.700438
610	0.0332875	0.038693	0	-0.690643	-0.427533	5.26315	4.68914	5.16956	1.47432	0.91682	0.474924	0.225471	0.456833	0.405081	0.491342	-1.73169	0.2106	-1.29183	17.002	-3.16514	-3.32235	-3.35693	3.028	2.46874	2.73132	-2.16332	-0.0938777	0.0150235	0	0.603478	0.123307	0.360742	0.656607	0.55804	0.430171	0.456561	-0.0377327	0.214696	0.272167	0.302789	0.147945	-0.126873	-1.25633	0.387493	0.00483825	-1.10714	-0.635477	-0.282219	0.429038
609	-0.0166059	0.0284905	0	-0.729847	-0.466722	5.71765	4.66174	5.68692	1.30742	0.874021	0.517637	0.35162	0.617249	0.254977	0.646936	-0.813359	-0.634866	-0.361315	15.5966	-4.01183	-3.97944	-3.46513	3.31028	2.42591	2.8111	-2.13672	-0.0917677	0.0128611	0	0.647321	0.180259	0.288777	0.491881	0.429883	0.390177	0.152124	0.133052	0.110904	0.340097	0.327853	-0.204312	0.101347	-0.789943	0.319319	0.219418	-1.01406	-0.55357	0.0518974	0.45865
608	0.0532348	0.0264548	0	-0.688479	-0.341833	5.06298	4.84771	5.61022	1.55122	1.23923	0.348668	0.240552	0.537271	0.370902	0.612392	-1.47285	-1.12814	16.7162	16.9468	-2.73621	-2.76591	-2.6618	3.06801	2.56071	2.77933	-2.30638	-0.112309	0.016106	0	0.615368	0.193673	0.405771	0.419035	0.49525	0.323562	0.0359371	0.0708753	0.0783649	0.284993	0.362309	-0.114934	-0.0424114	-0.464862	0.05881	0.478757	-0.976945	-0.576386	-7.944e-05	0.359353
607	0.0819168	0.0343565	0	-0.762566	-0.430347	5.42101	4.66882	6.49703	1.58711	1.37055	0.326283	0.30993	0.703355	0.631517	0.598275	-2.11838	-0.424848	0.432598	0.0874119	-3.2425	-3.62876	-3.68028	3.15108	2.48366	3.02303	-2.22764	0.00623765	0.0202238	0	0.681482	0.235076	0.282208	0.552347	0.626974	0.505009	0.261275	-0.0132186	0.139871	0.483881	0.361387	0.0941306	-0.0393819	-0.228963	0.0900028	0.26782	-1.00336	-0.72802	-0.0899969	0.637837
606	0.0299491	0.025279	0	-0.715571	-0.571179	5.08483	4.63285	5.12744	1.60718	1.063	0.355342	0.177081	0.536814	0.587236	0.562553	-1.7595	-0.87528	-0.0414241	0.808176	-2.5425	-2.47993	-2.8939	3.34135	2.97397	3.01868	-2.18744	-0.0708579	0.0193789	0	0.648862	0.261041	0.349967	0.449592	0.506885	0.411546	0.249536	-0.0361498	0.180743	0.267229	0.389458	-0.0405745	0.155498	-0.7335	0.00793494	0.299639	-1.05523	-0.812297	-0.24889	0.376715
605	0.0923704	0.0313207	0	-0.7702	-0.48916	5.11905	4.59591	5.41936	1.54249	1.04999	0.385754	0.306208	0.606252	0.306359	0.453815	-1.14063	-0.0630655	0.383665	16.7949	-3.04042	-3.29122	-3.01498	3.29594	2.13084	2.64528	-2.24086	-0.127242	0.020686	0	0.628779	0.172119	0.384461	0.55987	0.513273	0.25623	0.168627	0.070303	0.06243	0.293295	0.368978	-0.0829023	0.0463171	-0.326914	-0.263681	0.15985	-1.04533	-0.356531	-0.0688986	0.477536
604	0.00674711	0.0373351	0	-0.720752	-0.379541	5.43238	4.61975	5.42702	1.52549	1.38983	0.38042	0.204352	0.877359	0.314132	0.595344	-1.53503	-0.0918203	-0.649282	1.23948	-2.65102	-4.00681	-3.44982	3.11479	2.39363	2.93175	-2.1855	-0.0507154	0.0115632	0	0.644271	0.284037	0.268788	0.50496	0.53019	0.467327	0.165657	0.0591214	0.16513	0.317066	0.111755	0.0304964	0.134526	-0.371852	-0.098978	0.155876	-1.14811	-0.608689	-0.0161623	0.339512
603	0.0437593	0.0267673	0	-0.810694	-0.487576	5.07922	4.76728	5.47944	1.48274	1.19658	0.348301	0.323974	0.630921	0.379003	0.597512	-1.36309	-0.713969	0.521141	15.9435	-2.76945	-3.25364	-3.17774	3.50156	2.92666	2.9003	-2.18591	-0.0420043	0.017029	0	0.674922	0.287104	0.391016	0.48614	0.572561	0.361845	0.169135	0.0401734	0.118305	0.269083	0.330622	-0.0140825	0.132108	-0.809761	-0.271922	0.472959	-0.989339	-0.477369	0.0200375	0.452393
602	0.0853122	0.0328335	0	-0.753174	-0.43705	5.03058	4.75843	5.03745	1.54582	1.21176	0.343144	0.307419	0.594024	0.325251	0.593457	-1.37229	-0.471347	0.191519	0.823485	-2.68522	-2.7605	-2.82721	3.14701	2.60542	2.99148	-2.19011	-0.0829544	0.0156159	0	0.623188	0.257513	0.430909	0.683143	0.517479	0.533296	0.146509	0.0786306	0.147761	0.285008	0.187699	-0.128183	-0.292863	-0.772673	0.0669567	0.413185	-0.790056	-0.584287	0.0287126	0.54236
601	0.0727711	0.032211	0	-0.711203	-0.44177	5.39388	4.77271	5.44981	1.69859	1.17159	0.407763	0.167416	0.691259	0.497638	0.649408	-1.43367	-0.0368448	0.51667	16.5944	-3.41233	-3.39633	-3.15739	3.08123	2.28772	2.46654	-2.19679	-0.035883	0.0167093	0	0.589439	0.274121	0.358186	0.638415	0.534309	0.432582	0.102159	0.0179248	0.0992352	0.261737	0.163171	0.0782229	-0.0325725	-0.130662	0.599346	0.115963	-1.34474	-0.695526	-0.0183166	0.330551
600	0.0478492	0.0321452	0	-0.687564	-0.451385	4.79693	4.45094	4.60696	1.50294	1.07184	0.452132	0.258394	0.550851	0.439244	0.813437	-1.4558	-0.366078	0.94172	16.0087	-2.72421	-3.0991	-2.66554	3.39242	3.12252	3.2212	-2.21318	-0.0213854	0.0124615	0	0.702958	0.27343	0.343255	0.688716	0.57335	0.419815	0.182264	0.0717838	0.188081	0.408656	0.287411	0.0701464	0.00782974	-0.743786	-0.00449416	0.375483	-1.27809	-0.699539	0.0449543	0.555311
599	0.0640259	0.0330272	0	-0.67402	-0.387549	5.22143	4.541	5.72371	1.52331	1.02715	0.447266	0.202219	0.628772	0.505256	0.840299	-1.78503	0.0197613	-0.674993	16.6211	-3.00286	-3.08622	-3.18654	3.47541	2.91084	2.76289	-2.19295	-0.0509514	0.0193856	0	0.623798	0.234192	0.344348	0.649865	0.455117	0.359397	0.173874	0.0372695	0.113986	0.376595	0.303445	0.114505	-0.0769379	-0.158911	0.393553	0.00601595	-1.05851	-0.800234	0.00771418	0.451754
598	-0.0893218	0.0346719	0	-0.720412	-0.51311	5.30089	4.66976	5.48697	1.66126	1.38996	0.401137	0.230971	0.703879	0.366471	0.844727	-2.05435	-0.0469924	-0.0980517	1.07363	-3.06495	-3.31287	-3.42706	2.97238	2.76526	2.59071	-2.1378	-0.0654228	0.021959	0	0.616917	0.247257	0.369185	0.595089	0.473236	0.402585	0.275358	0.0523349	0.062726	0.345273	0.315477	-0.0307181	0.16646	-0.76167	0.310676	0.169935	-0.779827	-0.987112	-0.19711	0.661362
597	0.0180831	0.0337834	0	-0.715629	-0.485209	4.94316	4.74088	5.57434	1.63033	1.11341	0.387404	0.24752	0.551842	0.379422	0.853274	-1.49272	-1.63872	1.26205	-0.418965	-2.78091	-3.33642	-3.10023	3.40042	2.51006	2.64562	-2.17077	-0.0560729	0.0145854	0	0.705685	0.183126	0.317906	0.532127	0.600889	0.439714	0.208027	0.053188	0.153823	0.151488	0.460665	0.027261	0.18231	-1.17665	0.270166	-0.242491	-0.840693	-0.822554	-0.160136	0.388399
596	0.0673469	0.0330495	0	-0.687915	-0.449517	5.11144	4.92225	5.40159	1.56403	0.939842	0.336032	0.268487	0.809735	0.52369	0.672576	-1.49708	-0.991607	-0.691913	0.434846	-3.20631	-3.04783	-2.8165	3.53916	2.48887	2.94967	-2.27356	-0.00404904	0.0154376	0	0.632598	0.224433	0.28114	0.59386	0.503887	0.553131	0.279341	0.0447278	0.0737609	0.255565	0.376211	-0.159077	-0.0882866	-0.344876	0.201292	0.374951	-1.03218	-0.705734	-0.0160202	0.208409
595	0.0792549	0.0294172	0	-0.667951	-0.405197	5.12405	4.49655	5.84911	1.45551	1.01308	0.411871	0.412504	0.50629	0.454383	0.419513	-0.931754	-0.383232	0.114131	0.390195	-2.94014	-3.44715	-3.46881	2.75248	2.42743	2.80806	-2.27449	-0.0513795	0.0223581	0	0.683042	0.229316	0.356515	0.497145	0.64906	0.339946	0.351825	0.0327671	0.151242	0.406532	0.251412	-0.00257887	0.0719684	-0.661833	0.12196	0.211819	-1.25673	-0.742324	-0.149349	0.563967
594	0.0410308	0.0323155	0	-0.722556	-0.447798	5.36547	4.891	5.50021	1.51761	1.22981	0.394896	0.342473	0.628828	0.355792	0.784856	-1.09631	-0.0859611	0.779732	0.358857	-3.69416	-3.27405	-3.57639	3.11942	2.21821	2.95159	-2.19829	0.0355622	0.015947	0	0.658667	0.269036	0.383247	0.528552	0.414422	0.342228	0.201344	-0.00713769	0.0754274	0.348564	0.280127	-0.0216593	0.00330082	-0.500326	0.345203	-0.00564189	-0.831517	-0.762803	-0.0343389	0.239653
593	-0.00159057	0.0363705	0	-0.711501	-0.418148	5.42739	4.37941	4.95606	1.55676	1.06313	0.399796	0.284436	0.369955	0.374707	0.35228	-1.53023	-0.331339	-1.15598	17.2666	-3.00518	-2.95416	-3.1646	3.12666	2.63938	2.7648	-2.18205	-0.0938063	0.017534	0	0.63074	0.187043	0.374002	0.5951	0.360538	0.279992	0.344529	0.0994728	0.175553	0.216847	0.467103	0.0850646	0.181666	-0.734526	0.141055	0.296859	-0.954567	-0.732202	-0.406678	0.378777
592	0.0461636	0.0287588	0	-0.737577	-0.521236	5.29214	4.58177	6.22569	1.39814	1.02081	0.426816	0.31222	0.63235	0.295386	0.793472	-1.56812	-0.0466276	1.06728	-0.909506	-3.32008	-3.37433	-3.76894	3.02389	2.45341	2.59259	-2.18435	-0.0821019	0.0179185	0	0.635956	0.168292	0.317515	0.598019	0.419029	0.258559	0.220246	0.0866478	0.114599	0.300341	0.510839	0.38768	0.201336	-0.837088	0.193881	0.126356	-1.05457	-0.67895	-0.00251921	0.498528
591	0.0644011	0.0376671	0	-0.686576	-0.446737	5.46195	4.98461	5.863	1.68648	0.96731	0.38173	0.343834	0.680523	0.331096	0.432795	-1.51284	-0.504668	-1.27756	0.66609	-3.21119	-4.1534	-3.79712	3.28213	2.31909	2.69928	-2.24176	-0.0346324	0.0140811	0	0.730003	0.202664	0.335806	0.577646	0.585904	0.401726	0.230039	0.0601662	0.127284	0.37152	0.324381	-0.0853542	0.108566	-0.393887	0.552088	0.123832	-1.06736	-0.758471	-0.0717842	0.566691
590	0.037493	0.0282932	0	-0.727793	-0.447379	5.02541	4.9753	5.08644	1.29704	1.22171	0.473672	0.227971	0.727084	0.403727	0.544575	-1.31457	-1.189	0.465239	16.9882	-3.17273	-3.34929	-2.91984	3.45111	2.72403	2.71925	-2.22565	-0.0689314	0.0136224	0	0.700619	0.20838	0.401632	0.671485	0.520609	0.358347	0.289493	0.120688	0.0392336	0.239684	0.473126	-0.0690515	-0.0141748	-0.960362	0.280617	-0.044343	-1.0553	-0.60779	0.00469445	0.541902
589	0.0505125	0.0299597	0	-0.622033	-0.468469	5.12558	4.75172	5.39805	1.67552	1.00752	0.302618	0.349275	0.712739	0.724352	0.506236	-1.38697	-0.638354	-0.487296	16.8736	-2.96247	-2.68937	-3.28539	3.44508	2.71413	2.55606	-2.22238	-0.0263521	0.0181766	0	0.728873	0.31866	0.375001	0.486165	0.51962	0.312371	0.0904126	0.0694325	0.0460976	0.310786	0.538342	-0.321556	0.037268	-0.556193	0.57455	-0.320471	-0.988962	-0.732433	-0.102889	0.371624
588	0.0906254	0.0274351	0	-0.714998	-0.44175	5.07214	4.90814	5.18505	1.52442	1.16978	0.385403	0.243747	0.661905	0.498199	0.756679	-1.87521	-0.338001	0.656158	16.0061	-2.64453	-3.53948	-3.20409	3.55617	2.22181	2.77538	-2.23212	-0.0283283	0.0189433	0	0.573176	0.186583	0.362281	0.504773	0.482282	0.285776	0.257798	0.0241102	0.115424	0.331605	0.271653	0.233706	0.0948765	-1.19774	0.430889	0.10003	-1.03542	-0.571112	-0.223451	0.364275
587	0.0190413	0.0390611	0	-0.614546	-0.441651	5.35034	4.67334	5.09949	1.58891	1.06774	0.362427	0.319764	0.563914	0.624843	0.664364	-1.25625	-0.500896	0.465018	-0.498903	-3.47313	-3.73589	-3.27507	2.83184	2.2319	2.75079	-2.24566	-0.0346463	0.0198508	0	0.689747	0.222682	0.448272	0.421271	0.467792	0.291141	-0.0151669	0.0552852	0.0696054	0.233614	0.33931	0.177658	0.0984429	-0.153208	0.546981	0.078289	-1.00514	-0.841812	-0.172075	0.604174
586	0.0407997	0.0335643	0	-0.719645	-0.433015	5.40836	4.63831	5.49599	1.49545	1.09687	0.403402	0.278307	0.601821	0.117661	0.717753	-2.34115	-0.527413	-1.45251	1.0027	-3.38556	-3.35656	-3.20309	2.9553	2.50291	2.70812	-2.18679	-0.0605581	0.0238379	0	0.709139	0.209328	0.290036	0.578097	0.54042	0.513147	0.324276	-0.00333671	0.131373	0.348803	0.240028	-0.00328097	0.0745885	0.144486	0.412848	0.229502	-1.255	-0.560297	-0.231654	0.512024
585	0.0541096	0.0328409	0	-0.68811	-0.469274	5.4185	5.27361	5.27277	1.56134	1.09888	0.454498	0.346382	0.692133	0.411553	0.644838	-2.06143	-0.741341	-0.180812	0.34437	-2.76536	-3.54976	-3.29509	3.46822	2.64068	2.79199	-2.26326	-0.0931444	0.0187556	0	0.730312	0.306444	0.411845	0.516084	0.597337	0.568372	0.30363	0.0701804	0.145751	0.347788	0.319511	0.182967	0.0559264	-0.443549	-0.0545557	-0.133992	-1.0208	-0.817375	0.158336	0.478037
584	0.0191884	0.031685	0	-0.639466	-0.507535	5.35863	4.76848	5.72164	1.62127	1.11518	0.419515	0.253934	0.597551	0.474201	0.652564	-2.44751	0.401561	0.380131	0.972446	-3.57507	-3.7387	-3.45791	3.11551	2.62978	2.70212	-2.17836	-0.0991564	0.0160412	0	0.61493	0.258358	0.384431	0.690029	0.533098	0.493404	0.322076	-0.0110472	0.191822	0.350713	0.369564	0.0633803	0.0933808	-0.888094	0.13193	-0.390426	-1.00115	-0.842936	-0.0104044	0.641575
583	0.0244782	0.0358626	0	-0.704305	-0.46977	4.98995	4.71244	5.33585	1.48544	0.940906	0.331424	0.295097	0.557317	0.413488	0.447128	-1.34598	-0.62624	-1.25663	0.232747	-2.53258	-2.69314	-3.06749	3.10379	2.64681	2.79593	-2.17009	-0.0639428	0.0168913	0	0.675152	0.225934	0.417628	0.55514	0.534186	0.499748	0.249569	0.0258954	0.10666	0.226741	0.36715	0.0445417	-0.0418618	-0.579883	0.562675	0.322729	-1.27384	-0.687	-0.1584	0.288266
582	0.0620777	0.0366921	0	-0.789184	-0.453797	5.26221	4.87595	5.6132	1.36016	1.30785	0.370877	0.234223	0.604041	0.173012	0.780636	-1.7017	-0.778005	-1.00888	0.977894	-2.6969	-3.44841	-3.3507	3.65245	2.4591	2.53542	-2.25109	-0.0698481	0.0157135	0	0.691273	0.237819	0.389667	0.547745	0.441261	0.370561	0.0874191	0.0709612	0.144666	0.0902596	0.151898	0.0752023	-0.00998684	-0.307103	0.162397	0.583314	-1.09196	-0.64597	0.0805335	0.427794
581	0.0268415	0.0317687	0	-0.77964	-0.459673	5.43296	4.83801	5.49667	1.51074	1.28072	0.312859	0.108456	0.639924	0.46703	0.911047	-1.81108	-0.132121	0.384997	17.0928	-3.06232	-3.62516	-3.38336	3.02449	2.43966	2.62965	-2.09952	-0.0500894	0.017835	0	0.646491	0.261122	0.413769	0.580055	0.459173	0.393841	0.0890531	0.0119075	0.0728777	0.277518	0.28596	-0.110427	-6.599e-05	-0.463435	0.567399	-0.0298486	-1.08348	-0.805158	-0.0433441	0.345264
580	0.0187534	0.0374126	0	-0.613041	-0.485828	5.28198	4.63818	5.78153	1.65786	1.10547	0.452443	0.269184	0.573995	0.328451	0.459634	-2.15804	-0.701271	-0.266005	17.226	-2.77665	-3.20385	-3.18543	2.83105	2.42003	2.6934	-2.1894	-0.00346619	0.0152148	0	0.59673	0.238548	0.350014	0.53318	0.486533	0.28493	0.19628	0.0580959	0.121514	0.333094	0.356962	0.0559539	0.253272	-0.796496	0.563131	-0.11004	-1.15398	-0.682703	-0.00021787	0.546572
579	0.0509187	0.0348663	0	-0.6796	-0.395353	5.43318	4.38943	5.4842	1.82345	1.21599	0.414989	0.210595	0.537294	0.452271	0.798506	-2.09286	0.584185	0.0700633	16.9006	-2.89547	-3.27941	-3.53053	3.54908	2.01007	3.07491	-2.23013	-0.0132008	0.0183149	0	0.681264	0.265316	0.454724	0.507635	0.422531	0.417697	0.070252	0.0679883	0.131214	0.285222	0.363735	-0.0177018	0.114044	-0.648631	0.445462	-0.0870927	-1.07125	-0.571898	-0.0670867	0.391428
578	0.042808	0.0303824	0	-0.759041	-0.524298	5.11938	4.67528	5.4436	1.47363	1.16427	0.360518	0.253034	0.616107	0.313348	0.576008	-1.47496	-0.805892	-0.00935345	0.55642	-3.32353	-3.63057	-3.28115	3.17544	2.55149	2.70356	-2.17925	-0.125577	0.0158301	0	0.679634	0.246126	0.432942	0.562187	0.485532	0.495523	0.142572	0.106392	0.116942	0.206728	0.276682	0.0166761	0.070669	-1.32413	0.21539	0.51823	-0.963871	-0.778915	0.0462764	0.252312
577	-0.00815874	0.0362169	0	-0.659198	-0.410613	5.08729	4.86746	5.33396	1.46664	1.03912	0.370555	0.19682	0.480517	0.277006	0.527725	-1.34742	-1.4744	-0.69085	15.6748	-3.13236	-3.19664	-3.22893	3.07988	2.20255	2.38655	-2.17061	0.0253174	0.0171847	0	0.753762	0.325054	0.333247	0.60769	0.462096	0.149915	0.239418	0.125677	0.123739	0.327712	0.242363	-0.100294	-0.0621305	-0.436351	0.192927	0.263424	-1.04782	-0.461189	0.208735	0.440255
576	0.0909367	0.0318522	0	-0.716137	-0.411828	4.95962	4.47912	5.48708	1.52345	1.21241	0.388764	0.238314	0.504843	0.364632	0.681973	-1.72144	-1.044	-0.131047	17.3666	-2.86582	-3.2085	-3.02545	3.31499	2.77889	2.77477	-2.23504	-0.0613235	0.0118588	0	0.607017	0.232423	0.386315	0.614637	0.476617	0.548859	0.181992	0.0696926	0.144349	0.366157	0.246321	-0.0298423	0.0634293	-0.758332	0.159051	-0.0524482	-1.11318	-0.858282	-0.168873	0.582838
575	0.0920375	0.0317718	0	-0.752477	-0.481313	5.11748	5.10778	5.50133	1.58229	1.16269	0.348307	0.311318	0.570568	0.51973	0.826428	-0.824299	-1.2193	-2.73042	0.489433	-3.17351	-3.09918	-3.21069	3.39305	3.06546	2.6287	-2.26017	-0.025112	0.0140321	0	0.652677	0.255282	0.330092	0.513133	0.62197	0.330342	0.0698421	-0.0518822	0.117138	0.374011	0.260896	-0.215	0.0243531	-0.327874	0.193746	0.40006	-1.19104	-0.801554	-0.0750642	0.603908
574	0.0995742	0.0291604	0	-0.670873	-0.516589	5.13532	4.39567	5.71282	1.56108	1.40754	0.432868	0.315709	0.549789	0.297677	0.645811	-2.07146	-1.12671	0.693276	16.5826	-3.22404	-3.05813	-2.56739	3.27451	2.24872	2.41337	-2.25171	0.0198217	0.0150752	0	0.719132	0.258774	0.294292	0.63259	0.614042	0.378648	0.153274	0.0628539	0.055901	0.279973	0.0987279	-0.190982	0.120066	-0.420871	0.501792	0.401493	-1.20247	-0.768399	-0.0717457	0.382522
573	0.0313332	0.036047	0	-0.780339	-0.652245	5.2866	4.87363	5.92825	1.68228	1.39358	0.390797	0.318004	0.622925	0.202356	0.566349	-1.99202	-0.731452	0.435816	-0.177555	-3.19167	-3.67659	-3.19922	4.25848	2.54014	2.86848	-2.21846	-0.0226873	0.0209271	0	0.650533	0.205282	0.304615	0.548342	0.418442	0.433574	0.184576	0.0589012	0.233744	0.294286	0.452433	0.007304	0.191006	-0.434806	0.0656505	0.568004	-0.985279	-0.786842	0.164659	0.531928
572	0.0671999	0.0299327	0	-0.663894	-0.376793	5.16903	4.73028	5.33645	1.63579	0.996377	0.380267	0.258551	0.629797	0.44984	0.736067	-1.91059	-0.867553	-0.507349	-0.182553	-2.44488	-3.42089	-3.43374	3.46444	2.5158	2.86186	-2.2688	0.0412717	0.0158156	0	0.642452	0.203753	0.205348	0.518578	0.460081	0.423522	0.0635235	-0.0799205	0.180647	0.304956	0.313329	-0.117213	0.172448	-0.187514	0.360338	0.431612	-0.991827	-0.7466	0.267158	0.45317
571	0.113049	0.0328026	0	-0.730027	-0.460993	5.53824	4.62051	5.65837	1.55032	1.14657	0.377681	0.269951	0.489589	0.22194	0.900029	-1.48907	-0.697577	-0.874983	17.0831	-3.16157	-3.27151	-3.44233	3.25191	2.71765	2.87967	-2.25544	-0.100956	0.0151841	0	0.737041	0.215951	0.420919	0.474408	0.405539	0.316052	0.0331008	0.0806421	0.188468	0.286919	0.467776	0.17942	0.307267	-0.513219	0.126578	0.306166	-1.19106	-0.500121	-0.0152733	0.350694
570	0.111023	0.0295459	0	-0.690517	-0.502858	5.141	4.70785	5.60249	1.62616	1.10776	0.359473	0.268204	0.685554	0.427775	0.73503	-2.05774	-0.722702	-0.0732514	17.026	-2.30681	-3.12043	-2.69866	2.92062	2.73337	2.97437	-2.26064	-0.0160503	0.014735	0	0.723533	0.278068	0.313627	0.511827	0.583109	0.282845	0.257488	0.0795522	0.0172171	0.434187	0.23382	-0.0951024	0.0793262	-0.362894	0.268965	0.197101	-1.04842	-0.588108	0.221784	0.391692
569	0.0182769	0.0322956	0	-0.735168	-0.49429	5.35784	4.951	5.59096	1.46536	1.24016	0.463197	0.292064	0.469868	0.502305	0.861846	-1.85186	-1.1972	-1.11888	16.8568	-3.29689	-3.43153	-3.32278	2.92029	2.62782	2.77079	-2.184	-0.0478203	0.0179496	0	0.668072	0.279898	0.29686	0.643822	0.533695	0.579369	0.196678	0.0796522	0.205021	0.210399	0.329925	-0.0964239	-0.0226375	-0.0931308	-0.156978	0.00655381	-1.17431	-0.649332	-0.0557602	0.473288
568	0.0385551	0.0380423	0	-0.681894	-0.436162	5.17677	4.74035	5.78325	1.29226	1.17361	0.310948	0.239302	0.577703	0.303936	0.47287	-1.39415	-0.724621	-0.462308	0.535453	-3.22127	-3.28239	-3.16577	3.15855	2.65503	2.906	-2.18924	-0.034175	0.0207549	0	0.607442	0.203542	0.245592	0.674191	0.448279	0.364673	0.121203	-0.0104085	0.137736	0.304144	0.361817	0.253399	0.0353573	-0.798447	-0.0014403	0.380945	-1.07266	-0.586386	0.135354	0.567925
567	0.0432254	0.0294511	0	-0.66008	-0.468526	5.37865	4.60419	5.91222	1.66152	1.24996	0.317956	0.14309	0.452689	0.36399	0.613647	-2.12218	-0.0745143	-1.32759	1.30296	-3.03783	-3.07223	-3.49514	2.74171	3.1967	2.60367	-2.17413	-0.118014	0.0125366	0	0.66195	0.289387	0.347818	0.598841	0.536454	0.453564	0.379367	0.0986869	0.209304	0.400512	0.155936	0.104744	0.0798224	-0.90995	0.378293	-0.262427	-1.02322	-0.948877	0.0119379	0.362572
566	0.0252587	0.025591	0	-0.742416	-0.445003	5.13388	4.75435	5.52533	1.55285	1.03142	0.377075	0.391924	0.688532	0.429678	0.556664	-1.79027	0.0607682	-0.412381	1.1552	-2.58173	-2.94309	-3.37791	3.97883	2.30129	2.87355	-2.17546	0.00876159	0.0172602	0	0.617812	0.157064	0.187959	0.49402	0.472356	0.569403	0.383957	0.0275977	0.117903	0.395521	0.433279	0.386241	0.234079	-0.431166	0.174066	-0.28197	-1.00812	-0.582472	-0.068165	0.280282
565	0.00604665	0.0373304	0	-0.591065	-0.436856	5.43198	5.00288	5.88809	1.55234	1.18483	0.411876	0.331654	0.523254	0.333406	0.95624	-1.90297	-1.7936	-1.09769	16.7311	-3.3519	-3.15695	-3.43497	3.0316	2.5698	2.98639	-2.2486	-0.0310768	0.01611	0	0.642266	0.235515	0.325174	0.575814	0.421787	0.251692	0.16046	0.0632664	0.11974	0.265425	0.406211	-0.0799019	0.163642	-0.420815	0.395142	0.542665	-1.34053	-0.587129	-0.215296	0.370906
564	0.00148268	0.0351655	0	-0.687157	-0.464275	4.87959	4.52395	4.94138	1.53483	1.02785	0.479552	0.272231	0.726042	0.33078	0.556891	-1.75898	-0.270863	0.480954	19.7579	-2.41987	-3.34748	-2.95207	3.31137	2.98899	2.90079	-2.16933	0.0122146	0.019913	0	0.634615	0.244932	0.307714	0.527841	0.418367	0.383703	0.220298	-0.0094724	0.076835	0.30636	0.347769	0.158943	-0.0694864	-0.999088	0.384488	0.0126123	-0.823525	-0.73668	0.0342918	0.477147
563	0.0417386	0.027836	0	-0.743324	-0.473046	5.31793	4.65784	5.55563	1.43066	1.21006	0.412014	0.313523	0.635724	0.163437	0.640052	-1.74611	-0.362867	-1.20947	0.705184	-2.89018	-3.68085	-3.09272	3.3695	2.09287	2.55078	-2.16592	-0.124152	0.0192805	0	0.624764	0.239048	0.265225	0.636225	0.406771	0.341398	0.239174	-0.0103547	0.232095	0.405868	0.463585	0.00470325	0.106762	-0.639596	-0.526523	-0.165003	-0.887655	-0.751163	0.166887	0.383664
562	0.0451295	0.032653	0	-0.656492	-0.322774	4.99689	5.04681	5.39743	1.53378	1.24667	0.356486	0.282968	0.66733	0.456249	0.649176	-1.71789	-0.587055	-1.27574	16.6348	-3.10604	-3.31052	-2.99183	3.2753	2.83106	2.7687	-2.21582	-0.0568911	0.0207388	0	0.604208	0.220164	0.232238	0.54304	0.514027	0.418195	0.24735	0.101588	0.197459	0.330623	0.318159	-0.0372875	0.199157	-1.12964	-0.57648	0.11114	-0.937921	-0.643588	-0.109332	0.522065
561	0.0436639	0.0262625	0	-0.65283	-0.37732	5.14234	4.84845	5.77571	1.22177	1.13063	0.393736	0.226738	0.544458	0.406313	0.896249	-1.23434	-0.920546	-0.174296	0.861539	-3.00887	-3.30228	-3.3679	2.88287	2.86308	2.71992	-2.22004	-0.0155339	0.0221859	0	0.666687	0.216857	0.343825	0.48046	0.581647	0.282269	0.362246	0.0162741	0.0614283	0.303931	0.422565	-0.129485	0.0777262	-0.54634	0.160064	0.201178	-1.00225	-0.767754	-0.176731	0.396399
560	0.0914929	0.030173	0	-0.684575	-0.448621	5.23942	4.57553	5.62797	1.6659	1.0998	0.358977	0.139248	0.634383	0.471306	0.75698	-1.57659	-0.294607	-0.611346	1.15306	-2.90272	-2.96676	-3.29781	2.6812	2.48623	2.60877	-2.23632	-0.00736197	0.0189398	0	0.765208	0.347868	0.314166	0.71618	0.476322	0.360483	0.238666	0.0138875	0.143803	0.37302	0.41278	0.152107	0.114397	-0.784887	0.244298	0.393938	-1.36722	-0.851755	0.112117	0.450807
559	0.0241506	0.0298079	0	-0.739979	-0.443197	5.30504	4.90443	5.37886	1.59725	1.01581	0.404854	0.25748	0.555637	0.512335	0.683688	-1.80648	-1.01066	0.505775	-0.550378	-2.86398	-3.48487	-3.5354	3.19508	2.76944	2.9654	-2.20381	-0.0179605	0.0167962	0	0.669188	0.234212	0.22305	0.469665	0.559453	0.49472	0.28317	0.012874	0.104654	0.322927	0.200925	0.0469538	0.21287	-0.546442	0.345559	-0.242084	-1.41104	-0.625504	0.0600433	0.431466
558	0.0421306	0.0295683	0	-0.705922	-0.475417	4.95419	4.6452	5.00088	1.44958	1.15338	0.365477	0.244648	0.695293	0.363024	0.638893	-1.55919	0.845753	-0.741468	17.9727	-2.89078	-2.76479	-2.74292	3.04137	2.62578	2.84549	-2.14756	-0.0600384	0.0163537	0	0.729994	0.232705	0.350041	0.469108	0.532728	0.510547	0.0010887	0.0421168	0.0452761	0.27767	0.329834	-0.132041	0.0508891	-0.399993	0.120112	-0.609352	-0.798087	-0.785386	-0.217301	0.322346
557	0.0917595	0.033728	0	-0.695633	-0.486282	5.14965	4.76246	5.6496	1.50213	1.17868	0.342413	0.268553	0.704681	0.382516	0.515486	-2.36568	-0.511095	-1.14401	1.04688	-3.12348	-2.74801	-2.97716	3.08174	2.52592	2.94137	-2.26229	-0.00402036	0.0166727	0	0.665312	0.265746	0.269636	0.513606	0.502605	0.409199	0.214893	-0.0369848	0.0703574	0.262155	0.186057	0.0208133	0.181379	-1.16199	0.665972	0.673248	-1.15665	-0.994925	0.112734	0.432597
556	0.118213	0.0278884	0	-0.608247	-0.410968	5.16594	4.65079	5.63278	1.60166	1.13744	0.412504	0.278012	0.682086	0.403821	0.697515	-1.78272	-0.354045	-0.315212	1.06039	-3.0025	-3.13774	-2.84583	3.13908	2.84922	2.92161	-2.37387	-0.0655669	0.0182535	0	0.681599	0.28943	0.353871	0.545107	0.578629	0.542617	0.135311	0.0615206	0.185415	0.422269	0.244042	0.0875409	0.109501	-0.487247	-0.110476	-0.781726	-1.17971	-0.709603	0.10966	0.184636
555	0.0187968	0.0307697	0	-0.630695	-0.292244	5.11731	4.78325	5.71571	1.58412	1.32679	0.356906	0.171001	0.631801	0.332626	0.721919	-2.09888	-0.651734	1.22293	16.9952	-3.01165	-2.88285	-3.13771	3.25006	2.72194	3.1508	-2.16795	-0.0774078	0.013868	0	0.698978	0.303848	0.503072	0.469546	0.410188	0.395214	-0.0523481	0.193005	0.0292466	0.293755	0.297772	0.0757795	0.0938377	-0.219648	0.0498631	-0.247629	-1.05745	-0.733814	-0.0946955	0.406733
554	-0.00426622	0.032987	0	-0.746443	-0.477497	5.21974	4.61174	5.1169	1.68185	0.952642	0.435849	0.203542	0.728173	0.462662	0.673628	-1.11019	-0.0153564	-0.959176	0.647662	-3.30419	-2.89453	-3.08585	3.14362	2.48418	2.55447	-2.21691	-0.0918286	0.0131935	0	0.559759	0.150525	0.393382	0.615668	0.54754	0.575845	0.311656	0.0541119	0.201226	0.360738	0.259802	0.181888	0.120432	-1.03066	-0.0382386	0.223723	-1.06084	-0.792673	-0.415216	0.454864
553	-0.0172204	0.0275058	0	-0.656773	-0.456548	5.19715	4.57333	5.59533	1.62859	1.1499	0.390242	0.305276	0.679851	0.411126	0.420944	-2.35938	-0.210389	0.518539	0.144494	-2.95314	-3.79397	-3.23294	3.05687	2.69735	2.71434	-2.13149	-0.0785049	0.0178794	0	0.557515	0.143444	0.284493	0.555755	0.473634	0.405216	0.00940197	0.0220298	0.125203	0.31858	0.347148	0.0286925	0.14098	-0.455386	0.176182	0.147702	-0.774866	-0.399525	-0.0462281	0.504071
552	0.0649338	0.0297777	0	-0.664092	-0.471469	4.95178	4.5726	5.25961	1.57801	0.783871	0.435459	0.215449	0.548992	0.338654	0.499421	-1.47993	-0.0378825	-0.153139	17.6998	-3.01848	-2.80278	-2.9068	3.15112	2.43984	2.69215	-2.23613	-0.097312	0.0140516	0	0.65197	0.254173	0.389089	0.500154	0.541447	0.389213	0.39341	0.0977241	0.177838	0.235593	0.314089	0.180592	0.168898	-0.625407	0.271261	0.338966	-1.07483	-0.832961	-0.273705	0.525079
551	0.0377491	0.028264	0	-0.700116	-0.410769	5.17656	4.86394	5.53887	1.52784	1.12417	0.296119	0.284663	0.624456	0.49358	0.867893	-1.71681	-1.49676	-1.13361	16.1367	-2.98998	-3.12276	-3.10961	3.14774	2.12628	2.93795	-2.18955	-0.0530487	0.0161067	0	0.664826	0.258969	0.363341	0.54357	0.529794	0.357298	-0.00788606	0.0250982	0.0650024	0.305355	0.245292	-0.157932	-0.0790599	-0.271803	0.430505	0.307587	-0.872262	-0.679861	0.0755006	0.361857
550	0.0243819	0.0324164	0	-0.672895	-0.372859	5.22519	4.74396	5.44095	1.67686	1.26239	0.337318	0.257448	0.661043	0.231162	0.567072	-1.65568	-0.222608	1.15134	15.887	-2.80287	-3.02673	-3.28903	3.04973	2.67411	2.74214	-2.2246	-0.0502228	0.013589	0	0.627936	0.222801	0.424463	0.663049	0.570026	0.405363	0.0185557	0.118867	0.212011	0.280297	0.480365	0.0912034	0.0181588	-0.76832	0.173354	0.53212	-1.1516	-0.799735	-0.0111008	0.18978
549	0.111168	0.0337385	0	-0.65088	-0.405666	5.09361	4.83386	5.47984	1.63108	0.876843	0.391598	0.217307	0.730446	0.433083	0.461467	-1.49888	-1.39921	-0.207444	18.6127	-3.03522	-3.31192	-3.16159	3.25113	2.32881	2.49119	-2.21778	-0.0604836	0.0172746	0	0.648981	0.207826	0.436348	0.661703	0.452694	0.410857	0.0844054	0.0392598	0.0557516	0.19701	0.398184	-0.237865	0.0323353	-0.787059	0.271901	0.0775759	-1.08643	-0.481673	0.00854426	0.475586
548	0.0434434	0.0302996	0	-0.678864	-0.452545	5.3346	4.99842	5.48993	1.81731	1.16457	0.408432	0.244229	0.657803	0.371278	0.710299	-1.86367	-1.20263	0.672073	16.615	-3.06096	-2.63117	-3.63075	2.79937	2.04219	2.75575	-2.22905	-0.123125	0.0163381	0	0.630535	0.173	0.358851	0.60316	0.48265	0.497654	0.166603	0.139268	0.0995137	0.220498	0.322024	0.0326524	0.0470065	-0.588813	0.211161	0.133425	-1.41907	-0.46492	0.266752	0.338109
547	0.0274951	0.0329573	0	-0.699915	-0.463655	5.19179	4.81247	4.97052	1.52488	1.18799	0.442142	0.222253	0.487277	0.294137	0.549215	-1.56103	-1.41228	18.1388	0.217678	-2.40841	-3.09098	-2.93879	3.25125	2.6736	2.82134	-2.18533	-0.112278	0.015357	0	0.649993	0.252611	0.357779	0.588777	0.528944	0.283267	0.338014	0.0489085	0.181217	0.303009	0.317673	-0.0144166	0.111361	-0.846281	0.223193	-0.26365	-1.14034	-0.822219	0.168117	0.528802
546	-0.00735219	0.0308852	0	-0.669015	-0.543157	5.37865	4.84879	5.59704	1.60266	1.31823	0.422129	0.274624	0.624049	0.523175	0.626486	-1.72376	-0.729689	0.0487599	15.8057	-2.88322	-3.04292	-3.08741	3.30578	2.74013	2.94934	-2.22987	-0.092653	0.0125246	0	0.655528	0.200331	0.402339	0.616598	0.582468	0.452369	0.215735	0.100938	0.13446	0.329565	0.389755	0.0629691	0.206066	-0.973792	-0.17051	0.637833	-1.0336	-0.552751	-0.394504	0.584285
545	0.0423761	0.0289974	0	-0.676058	-0.443269	5.27972	4.79651	5.81682	1.71655	1.34586	0.383534	0.201543	0.828241	0.218699	0.646127	-2.04405	-1.11195	-0.522291	16.1691	-3.36194	-3.69815	-2.8171	3.24551	2.5806	2.96814	-2.20614	-0.105899	0.0180935	0	0.613312	0.154788	0.201608	0.594736	0.644107	0.311208	0.247427	0.0422808	0.183278	0.335426	0.412451	0.227739	0.271005	-1.31734	0.173833	-0.493323	-1.594	-0.409892	-0.136854	0.489905
544	0.0657782	0.0330621	0	-0.689678	-0.442907	5.32471	4.65546	5.80028	1.50367	1.27292	0.326217	0.347072	0.571586	0.566503	0.763516	-1.6689	-0.453116	-0.477059	1.15773	-2.98622	-3.63882	-3.75481	2.97251	2.90501	2.87796	-2.2352	-0.0427637	0.0170007	0	0.661191	0.189355	0.428456	0.561514	0.518972	0.512596	0.102931	0.00121197	0.0487259	0.252438	0.423923	0.0389529	0.0289697	-0.686873	0.434449	-0.13262	-0.984004	-0.706204	-0.253422	0.613376
543	0.0474779	0.0360582	0	-0.652518	-0.408135	4.87431	4.73198	5.16519	1.65512	1.21221	0.338641	0.265491	0.707992	0.392124	0.858563	-1.84581	-0.106875	1.21988	0.505354	-2.55135	-3.03574	-2.62829	3.11232	2.6918	3.02915	-2.19831	-0.0290573	0.017541	0	0.631608	0.173599	0.236099	0.569559	0.554692	0.503106	0.322235	0.0394524	0.148707	0.318881	0.39371	0.0840876	0.0532507	-0.786304	0.201243	-0.575032	-0.979536	-0.465155	0.00102436	0.52018
542	0.104992	0.0306153	0	-0.76512	-0.395524	5.4709	5.0469	6.00683	1.81648	1.07488	0.378415	0.188799	0.654339	0.3613	0.700585	-1.25625	-0.489204	-1.2373	17.7784	-4.02055	-3.35534	-3.30689	3.30488	2.70277	2.8043	-2.34588	-0.0333426	0.0133345	0	0.667268	0.220105	0.389181	0.468825	0.486175	0.40424	0.354952	0.0717292	0.0577742	0.433993	0.248016	0.0360722	0.144108	-0.652806	-0.510075	-0.0631122	-1.1299	-0.614327	-0.0907318	0.489705
541	0.00676935	0.0263525	0	-0.736214	-0.446507	5.51357	4.66624	5.9481	1.55231	1.26103	0.413645	0.337793	0.631231	0.318027	0.808484	-1.95376	-0.639835	-0.646821	1.28121	-3.51498	-3.58803	-3.78479	3.16957	2.79096	2.86337	-2.23766	-0.0440363	0.0172806	0	0.68352	0.307264	0.306628	0.539662	0.469937	0.302744	0.17353	0.0827086	0.172709	0.310564	0.351349	-0.136146	-0.0172476	-0.402381	0.316797	0.388756	-0.760594	-0.623304	0.143618	0.450474
540	0.0698582	0.0346375	0	-0.635448	-0.451941	5.24032	4.73254	5.06369	1.42392	1.21367	0.316009	0.218502	0.427094	0.333697	0.732543	-1.77274	0.0750859	-1.58856	16.7615	-3.0151	-2.69234	-3.21347	3.45936	2.59916	2.91898	-2.22017	-0.0102784	0.0162346	0	0.676911	0.227617	0.278954	0.629995	0.54138	0.56675	0.139731	0.102777	0.100124	0.219334	0.489357	-0.00242845	0.0695089	-0.169026	0.106778	-0.188866	-1.15858	-0.627243	0.103705	0.172647
539	-0.00095397	0.0330661	0	-0.741466	-0.450394	5.60046	4.80966	5.40801	1.45859	1.13853	0.536386	0.248416	0.575737	0.290783	0.751323	-2.09012	-0.31116	-0.237701	18.5234	-2.84204	-3.49418	-3.79436	3.48977	2.92116	2.7503	-2.17505	-0.0274475	0.0193567	0	0.666695	0.309265	0.394643	0.598631	0.574072	0.39613	0.285792	0.13508	0.205046	0.307016	0.36609	0.224878	0.258623	-0.664686	-0.0886206	-0.674914	-1.20431	-0.765158	-0.0905224	0.380348
538	0.0409339	0.0323548	0	-0.682063	-0.438929	5.20593	4.42903	5.76284	1.65794	1.38613	0.434406	0.272137	0.626099	0.43163	0.716319	-1.35748	-0.136915	-0.158915	16.8233	-3.12758	-3.41382	-3.22535	3.25811	2.70966	3.22705	-2.19283	-0.0415621	0.015334	0	0.684805	0.28883	0.436905	0.599304	0.685977	0.429115	0.19975	0.0990223	0.129241	0.247989	0.347207	0.111942	-0.153603	-0.519299	0.00318949	0.583403	-0.9381	-0.691898	-0.103132	0.355655
537	0.0900373	0.0354292	0	-0.70467	-0.549285	5.19589	4.62772	5.42248	1.53726	1.14335	0.395317	0.290831	0.563136	0.367626	0.838338	-1.47454	-1.79795	-0.315956	0.237361	-3.19216	-2.72781	-3.78605	3.33696	2.71323	2.68761	-2.22255	-0.00501283	0.0150995	0	0.612629	0.208534	0.431577	0.536769	0.438703	0.35229	0.00630464	0.0055935	0.128224	0.31672	0.38429	0.00941645	0.0724422	-0.586737	0.412442	0.298399	-1.1419	-0.727596	0.0252279	0.495591
536	0.0522022	0.0279616	0	-0.763066	-0.46617	5.13229	4.74696	5.50129	1.67972	0.944423	0.389881	0.281382	0.655759	0.454299	0.618561	-1.54105	0.102822	-0.933482	-0.184222	-2.79499	-2.79993	-2.99646	3.58522	2.39479	2.87795	-2.17821	-0.0741258	0.0163911	0	0.673019	0.248829	0.38915	0.506195	0.542922	0.450608	0.0485143	-0.0596916	0.125753	0.422776	0.386398	-0.181668	0.0234546	-0.490652	0.382877	-0.116337	-1.11815	-0.822004	-0.30914	0.497284
535	0.0714777	0.0313327	0	-0.708677	-0.346366	5.2394	4.9829	5.34084	1.3417	1.06785	0.425348	0.246283	0.669703	0.268224	0.623714	-2.20218	-0.743844	0.0878553	1.03076	-2.96132	-3.43777	-3.37457	3.34938	2.57286	3.09874	-2.22102	-0.0129962	0.0203848	0	0.71791	0.246955	0.321841	0.515911	0.512997	0.428583	0.1102	0.00612041	0.128599	0.299628	0.143745	0.256769	0.0371065	0.0415753	0.33586	-0.327969	-0.824603	-0.717472	-0.0530549	0.499901
534	0.0677014	0.0351618	0	-0.629159	-0.376118	5.14265	4.60461	5.39586	1.57409	1.23017	0.417417	0.245437	0.677046	0.271482	0.624829	-2.18539	0.264822	-0.956112	16.4741	-2.60321	-3.36292	-3.50719	3.19479	2.45823	2.92717	-2.28021	0.0103991	0.0163498	0	0.644772	0.252719	0.419475	0.66619	0.482206	0.224644	0.0136371	0.0761557	0.0271075	0.37414	0.182541	0.0200941	-0.0702112	-0.463228	0.69698	-0.408998	-1.19356	-0.486013	0.197192	0.503848
533	-0.0147455	0.0331863	0	-0.611915	-0.365268	5.18382	4.39616	4.97764	1.46267	1.28196	0.492684	0.40199	0.613763	0.338204	0.625728	-1.71575	0.304079	0.00809794	1.52793	-2.82389	-2.84336	-3.09973	3.29484	2.57511	2.97478	-2.18101	-0.00478161	0.0180683	0	0.661333	0.303185	0.361019	0.516426	0.581867	0.353882	0.265273	0.076032	0.211508	0.240146	0.367255	0.0664878	-0.0268503	-0.0803838	0.490247	0.203383	-1.12233	-0.799959	-0.256139	0.275052
532	0.0093632	0.0348596	0	-0.758052	-0.514778	5.05471	4.79759	5.05397	1.58252	1.15139	0.455801	0.302061	0.519208	0.33018	0.719341	-1.42833	-0.420963	-0.684184	15.7783	-2.83254	-3.46628	-2.99723	3.26815	2.59253	2.94474	-2.1599	-0.0457066	0.0151306	0	0.637365	0.241931	0.281708	0.646261	0.485789	0.45445	0.142231	0.130502	0.124249	0.36581	0.405382	0.0379282	0.0257897	-0.820653	0.503847	-0.399156	-0.884498	-0.384966	0.222765	0.689662
531	-0.0128782	0.0337116	0	-0.706356	-0.53469	5.36719	4.59957	5.74693	1.51521	1.35893	0.403798	0.27958	0.710606	0.421426	0.776559	-1.52861	-0.577634	-0.326855	16.8387	-3.52756	-3.18504	-3.52691	3.12299	2.68089	2.59748	-2.19288	-0.0508361	0.0193771	0	0.732306	0.304918	0.269177	0.493789	0.440352	0.306538	0.215605	0.0156358	0.14757	0.377325	0.458573	-0.0836869	0.22824	-1.19346	-0.111946	0.338881	-0.93304	-0.569844	0.111188	0.439492
530	0.0118943	0.0261288	0	-0.734393	-0.464838	5.23232	4.8054	5.42288	1.51903	1.04124	0.484109	0.18157	0.655123	0.375879	0.800179	-1.70188	-1.37846	-0.872752	-0.195262	-2.81538	-2.69471	-3.32266	3.48116	2.63706	2.82514	-2.17009	-0.100875	0.0131529	0	0.674852	0.201984	0.413017	0.524773	0.552448	0.349745	0.271204	0.047771	0.0631191	0.349782	0.525508	-0.0351996	-0.0268327	-0.29233	0.165724	0.569113	-0.910324	-0.68209	0.0107808	0.48748
529	-0.011663	0.0327169	0	-0.729728	-0.446597	5.10148	4.82147	5.28807	1.51156	1.17858	0.426162	0.300488	0.748651	0.4547	0.58772	-1.4126	-0.421019	-1.18677	-0.150078	-2.43769	-3.10403	-3.11871	3.2287	2.30811	1.97238	-2.14731	-0.0454879	0.0199986	0	0.635325	0.269401	0.366621	0.540893	0.462836	0.367927	0.243852	0.0341607	0.0905431	0.279094	0.352181	0.234556	0.113625	-0.756805	-0.174058	-0.0442545	-1.11496	-0.733605	-0.106481	0.514712
528	0.0725771	0.030428	0	-0.663927	-0.424066	5.12445	4.99696	5.71853	1.54381	1.23615	0.363354	0.228537	0.632423	0.538439	0.421827	-2.13695	0.243529	-0.765077	15.994	-3.1636	-3.32691	-2.75709	3.19706	2.16738	2.72171	-2.28041	-0.0916937	0.0202753	0	0.740527	0.290472	0.439015	0.577829	0.562576	0.375887	0.305244	0.138854	0.190908	0.31676	0.180686	0.188685	0.0414092	-0.30982	0.298109	0.281479	-1.20275	-0.88293	-0.260153	0.392961
527	0.0295867	0.0304762	0	-0.733402	-0.434832	5.42342	4.45731	5.58708	1.41889	1.04165	0.38741	0.340997	0.507808	0.322065	0.634215	-2.14836	-0.704695	0.154928	1.35335	-3.2753	-3.21556	-3.50514	3.35336	2.63597	2.59204	-2.22364	-0.0780093	0.0162944	0	0.696758	0.245996	0.404944	0.660115	0.405257	0.416099	0.191106	0.0747986	0.0791216	0.321739	0.339742	-0.0625596	0.167701	-0.773612	-0.0331144	-0.244364	-1.106	-1.0484	-0.331812	0.564313
526	0.100409	0.0285564	0	-0.737472	-0.395698	5.18133	4.82191	5.3385	1.35942	1.2839	0.441473	0.25947	0.599787	0.385149	0.791861	-1.91292	-1.40907	-0.840358	0.653186	-2.97146	-3.29732	-3.34404	2.91364	2.47741	2.65614	-2.21635	0.0142673	0.0189962	0	0.700659	0.237945	0.459362	0.432802	0.534532	0.480043	0.351297	0.00203298	0.0909657	0.300171	0.260305	0.180057	-0.0349223	-0.654389	-0.112529	0.219608	-1.16154	-0.803876	-0.439762	0.327968
525	0.0594704	0.0301256	0	-0.728176	-0.527691	5.13893	4.68976	5.35986	1.64253	1.08781	0.421366	0.300117	0.636367	0.435922	0.697776	-1.66203	-0.277499	-1.20862	1.03418	-2.69274	-3.17022	-3.24884	3.07042	2.56457	2.75148	-2.18179	-0.109679	0.0189901	0	0.590274	0.196022	0.404641	0.599279	0.578695	0.455308	0.14684	0.018477	0.0765963	0.327122	0.480143	0.0981617	0.0692004	-0.309509	0.0617153	0.58095	-0.901394	-0.663222	0.0878474	0.684566
524	0.0895245	0.0347142	0	-0.611069	-0.388981	5.34423	4.58984	5.36115	1.55706	1.27831	0.41276	0.198915	0.715531	0.40224	0.616386	-2.25836	-0.913289	0.49564	0.992923	-3.09068	-3.58723	-3.4472	3.23687	2.38945	2.77131	-2.32886	-0.0208946	0.0175525	0	0.695386	0.242786	0.349837	0.503627	0.415815	0.326534	0.121267	0.0957657	0.0569352	0.217084	0.302693	0.0310744	-0.00993512	-1.26354	-0.166278	-0.129618	-1.12924	-0.390045	0.104259	0.41082
523	0.0401467	0.0315736	0	-0.746496	-0.45381	5.32579	4.66952	5.63512	1.43872	1.13873	0.317108	0.380101	0.505932	0.134864	0.634695	-2.1515	-0.37279	-0.607393	16.591	-3.12257	-3.23429	-3.32478	3.3751	2.65799	2.7152	-2.18562	-0.00363371	0.0129725	0	0.68786	0.271068	0.432408	0.708362	0.527999	0.333886	0.275188	-0.00821447	0.0794932	0.375497	0.173757	-0.0395524	-0.136747	-1.02954	0.263551	0.609349	-1.16102	-0.565991	0.00506814	0.39491
522	0.0688845	0.0291815	0	-0.666491	-0.382237	5.07433	4.9485	5.95614	1.61919	1.18382	0.361952	0.330675	0.73246	0.424074	0.730876	-1.66898	-0.971403	0.548284	-0.0413725	-3.61379	-3.23198	-3.22657	2.99156	2.88785	2.97511	-2.29359	-0.0160861	0.0160353	0	0.662778	0.251818	0.308847	0.612138	0.490437	0.321513	0.161151	-0.0141509	0.128001	0.28912	0.390372	0.0862996	0.154808	-0.688394	0.214803	-0.310805	-1.1082	-0.449943	0.0210595	0.318995
521	-0.0205362	0.0279658	0	-0.730988	-0.481072	5.33929	5.01036	5.28111	1.44285	1.07094	0.441227	0.296882	0.757491	0.439327	0.699145	-1.84315	-0.67477	0.958678	0.665113	-2.89076	-3.69235	-3.26793	3.41989	2.62268	2.73058	-2.10358	-0.0679451	0.020128	0	0.665762	0.280177	0.451312	0.523446	0.542159	0.564849	0.300162	0.149046	0.149252	0.244858	0.251913	-0.0609521	0.0352575	-0.382741	0.633848	0.881115	-1.04201	-0.693927	-0.290283	0.479097
520	0.0134368	0.0333116	0	-0.657422	-0.382241	5.20291	4.56977	5.4262	1.48669	1.25907	0.510012	0.268251	0.506989	0.342453	0.62283	-1.35473	-0.543622	-0.463625	17.1828	-3.15972	-3.46556	-3.48759	2.86883	2.14593	2.84321	-2.17895	-0.0703725	0.0215927	0	0.661505	0.233365	0.339782	0.378322	0.442972	0.525759	0.272935	0.147395	0.172154	0.272257	0.253652	0.241817	0.255901	0.0494314	0.607781	0.564548	-1.0613	-0.682661	-0.252511	0.268707
519	0.025508	0.0306723	0	-0.740874	-0.567389	5.33981	5.12848	5.56878	1.60143	1.28777	0.340014	0.327138	0.743453	0.37998	0.773788	-2.82151	-0.267842	0.537105	0.805741	-2.7188	-2.94351	-3.30329	3.01998	3.00994	2.86819	-2.1359	-0.0340898	0.0156567	0	0.617704	0.194275	0.2985	0.689832	0.448113	0.521683	0.132544	0.0701048	0.048753	0.187845	0.309618	0.0269334	0.127759	-1.05176	0.404804	0.0496678	-1.20343	-0.705631	0.105178	0.400252
518	0.00170173	0.02988	0	-0.711664	-0.450342	5.22745	4.63192	5.08397	1.5032	1.09806	0.445323	0.229884	0.611791	0.381337	0.921873	-1.14938	-0.37529	-0.606049	0.00956925	-2.91373	-3.13775	-3.0567	2.96809	3.13561	2.49226	-2.16984	-0.0642863	0.0158078	0	0.621909	0.236114	0.3239	0.579789	0.542393	0.522562	0.0258368	0.0379302	0.156507	0.318153	0.219682	-0.0535254	0.0655772	0.122138	0.584434	0.0530597	-0.997338	-0.934876	-0.233499	0.500382
517	0.140485	0.0331357	0	-0.621006	-0.439527	5.07215	4.86723	5.53735	1.45545	1.17145	0.400312	0.20638	0.648105	0.271346	0.749266	-1.42262	-0.567661	0.00447471	0.650277	-3.19717	-3.51672	-2.89612	2.86776	2.45883	2.54856	-2.25235	-0.0899135	0.015442	0	0.662177	0.177889	0.364005	0.550726	0.558627	0.449852	0.299125	0.131404	0.121229	0.388524	0.293595	0.21435	0.0932718	-0.303748	0.281702	-0.486245	-1.03015	-0.728179	0.201591	0.486494
516	-0.0278011	0.0315608	0	-0.728084	-0.445382	5.28578	4.51841	5.54598	1.56443	1.29053	0.396299	0.341967	0.707119	0.346533	0.789915	-1.99923	-0.696888	-0.0365552	1.02943	-2.67551	-3.03344	-3.34169	2.90873	2.89504	3.08224	-2.13752	-0.0403951	0.0186049	0	0.612839	0.206844	0.383787	0.469952	0.43063	0.546303	0.21228	0.0600584	0.118305	0.370816	0.274771	-0.0914448	-0.0596594	-0.33944	0.139299	0.652487	-0.771214	-0.618045	-0.199625	0.471857
515	0.0797366	0.0337952	0	-0.712085	-0.464581	5.10305	4.93608	5.27001	1.383	1.29782	0.365034	0.2033	0.634451	0.337928	0.625251	-2.10887	-0.322839	-0.38099	15.917	-3.24159	-3.02553	-3.02257	3.42668	2.49148	2.77233	-2.30184	-0.0596169	0.0130161	0	0.685976	0.16216	0.387562	0.507626	0.537471	0.525184	0.0788808	0.0827082	0.0409127	0.298405	0.438463	0.0539103	0.171003	-0.36418	0.0997973	0.114908	-1.02204	-0.723292	-0.0239865	0.619889
514	-0.00746242	0.0309583	0	-0.681862	-0.341949	5.27414	4.6709	5.3891	1.32675	1.27658	0.492557	0.249878	0.430159	0.30885	0.708929	-1.7274	1.56882	-0.146451	0.626613	-3.12493	-3.11792	-3.24295	3.07144	2.38974	2.79893	-2.23976	-0.0937966	0.0140043	0	0.703837	0.270613	0.384415	0.494813	0.487441	0.383462	0.296155	0.199105	0.134051	0.336762	0.145101	0.110607	0.153608	-0.43719	0.146343	0.0518638	-1.39837	-0.760434	-0.120449	0.191455
513	0.0155141	0.0300685	0	-0.690089	-0.477385	5.08656	4.64096	5.10385	1.36702	1.16989	0.361081	0.291307	0.62608	0.185379	0.611627	-1.7685	-0.985621	-0.612019	0.876185	-3.1087	-3.2106	-2.68934	3.22659	2.56033	2.76045	-2.21768	-0.056362	0.0171102	0	0.689262	0.248291	0.356303	0.477429	0.597112	0.289087	0.404184	-0.056464	0.156598	0.285315	0.380503	0.14935	0.0391304	-0.390715	0.022787	0.499594	-1.10233	-0.544215	-0.0878262	0.559347
512	0.0264942	0.0344052	0	-0.670123	-0.428974	4.87579	4.64842	5.46325	1.47492	1.06162	0.378306	0.243397	0.583928	0.3818	0.464997	-1.57645	-0.319587	0.722882	16.1087	-3.17127	-2.8251	-3.30295	3.08593	2.2455	2.92154	-2.16498	-0.0787195	0.0143937	0	0.66031	0.251862	0.327042	0.523968	0.55932	0.549076	0.190632	0.0654635	0.170044	0.396221	0.318835	-0.0665224	-0.0134893	-0.350288	0.321356	0.076401	-0.922419	-0.727807	0.107639	0.478569
511	0.0350394	0.0314271	0	-0.769421	-0.415574	5.19937	4.60539	5.74931	1.52187	1.23377	0.42989	0.345456	0.636093	0.330949	0.552387	-1.82829	-0.443498	-0.143106	0.991937	-2.96576	-2.93539	-3.17078	3.45372	2.55634	2.70614	-2.18742	-0.0552904	0.015712	0	0.6281	0.220518	0.392003	0.512726	0.388328	0.438962	0.195686	0.037934	0.161139	0.228531	0.381041	-0.0623988	0.150176	-0.246125	0.509026	0.0885238	-1.21874	-0.877237	0.0965304	0.479441
510	0.0524183	0.0324701	0	-0.706181	-0.490343	5.42872	4.7642	5.28372	1.44114	1.24048	0.428583	0.243239	0.619481	0.301642	0.75189	-1.8595	-0.348776	-0.0605835	16.9427	-3.56505	-3.32529	-3.21716	3.08596	2.50856	2.6287	-2.2203	-0.0228811	0.0183866	0	0.620106	0.225863	0.331562	0.487506	0.478638	0.315176	0.200762	0.10337	0.176657	0.283623	0.37856	-0.163918	-0.018808	-0.252166	0.229746	0.334906	-1.14385	-0.389001	-0.171803	0.613134
509	0.056368	0.0290463	0	-0.633369	-0.33113	5.41244	5.16617	5.8648	1.56931	1.18822	0.432235	0.37714	0.633947	0.0697169	0.578979	-1.68452	-1.15355	-0.760442	0.407332	-3.30294	-3.36004	-4.11593	3.0765	2.63928	2.66259	-2.28573	-0.0994449	0.0161457	0	0.594413	0.164508	0.293682	0.552828	0.502973	0.399449	0.316445	0.0540775	0.211648	0.366432	0.487187	0.242521	0.0751462	-1.03266	-0.352511	-0.13986	-1.14934	-0.525379	-0.143073	0.466908
508	0.0466906	0.0323539	0	-0.707116	-0.413151	5.10691	4.74856	5.29688	1.32684	1.4169	0.408156	0.30582	0.630698	0.198024	0.674041	-1.5289	1.08279	-0.73141	17.1043	-3.0798	-3.44002	-3.15287	2.93767	2.63381	2.70919	-2.22833	-0.0447214	0.0136008	0	0.727503	0.218157	0.251146	0.532467	0.449687	0.274897	0.0595779	0.0413472	0.170154	0.375952	0.181104	0.0072496	0.205865	-0.312195	0.19755	0.112591	-1.08317	-0.44158	0.0207034	0.2752
507	0.00103362	0.031359	0	-0.723505	-0.42174	5.1684	4.71849	5.48788	1.545	1.2336	0.314058	0.300253	0.512987	0.540898	0.784846	-1.86621	-0.510296	0.5313	18.4452	-3.17782	-3.7391	-3.28416	2.99994	2.59246	2.93947	-2.14532	-0.00874388	0.0165233	0	0.679072	0.247275	0.425262	0.648957	0.454411	0.5344	0.223897	0.0293305	0.119054	0.208524	0.238682	0.258284	0.0844589	-0.0822794	0.169476	0.0104354	-1.04034	-0.763494	-0.119104	0.191629
506	0.0393554	0.0347393	0	-0.765669	-0.499186	5.18333	4.91336	5.26788	1.56244	0.838455	0.421193	0.201682	0.632512	0.57524	0.610984	-1.6561	-0.694881	16.4094	0.545922	-2.9277	-3.39406	-3.39086	3.4459	3.03097	2.59329	-2.21197	-0.0353698	0.0144755	0	0.722079	0.196768	0.397057	0.455515	0.619464	0.475835	0.198121	0.0907554	0.167244	0.193708	0.455074	0.0194253	0.0297569	-0.387979	0.425769	0.353023	-1.01796	-0.679031	-0.205818	0.349073
505	0.0118864	0.0319923	0	-0.689663	-0.409841	5.30191	4.62319	5.10279	1.59238	0.985064	0.52915	0.156929	0.518723	0.553302	0.514678	-1.97224	0.504868	-0.640749	-0.0349602	-3.39922	-3.42078	-3.29233	3.05005	2.31612	2.92191	-2.19286	-0.0299443	0.0207266	0	0.714657	0.289964	0.337509	0.410984	0.536354	0.515514	0.16051	0.0672649	0.125058	0.279175	0.374746	0.10274	-0.150721	-0.0632598	0.537448	0.412368	-1.11463	-0.47537	-0.0587129	0.615322
504	0.0218108	0.032403	0	-0.755554	-0.475194	5.35284	4.70507	5.54621	1.62009	1.37721	0.407573	0.27625	0.529566	0.354239	0.629031	-1.80336	-0.585098	-0.427056	0.659098	-3.19417	-3.38811	-3.43452	3.15401	2.65296	2.69719	-2.14851	-0.116704	0.01339	0	0.636108	0.272351	0.356582	0.619197	0.500819	0.560328	0.323369	-0.0438418	0.217596	0.314183	0.32282	0.128253	0.224297	-0.674915	-0.308281	0.495017	-1.08653	-0.804942	-0.327693	0.62695
503	0.076053	0.0272253	0	-0.73642	-0.486428	5.43036	4.92033	5.59603	1.51998	1.06596	0.379833	0.297929	0.659056	0.330868	0.773909	-1.88671	-0.538534	0.75494	1.01177	-3.18653	-3.35136	-3.43875	3.0858	2.63509	2.81299	-2.29135	-0.00143238	0.0138306	0	0.648472	0.192503	0.316621	0.653184	0.488222	0.372436	0.193854	0.0993176	0.13049	0.361809	0.289584	0.200489	0.0401953	-0.415287	0.304215	0.00202633	-0.980154	-0.590673	-0.101938	0.493804
502	0.0508071	0.0331628	0	-0.67169	-0.374394	5.45454	4.87094	5.32334	1.50411	1.2884	0.394331	0.214276	0.625849	0.384832	0.815581	-1.73975	-0.418793	-1.45611	0.0891693	-3.43334	-4.05197	-3.86064	2.99558	2.40106	2.91317	-2.21312	-0.0238035	0.0190965	0	0.68153	0.245889	0.325406	0.487884	0.5951	0.424702	0.181326	0.0275998	0.203313	0.230036	0.114943	-0.132249	0.0726809	0.124396	-0.153358	-0.0411983	-1.03533	-0.673646	-0.0262717	0.460471
501	0.0560315	0.032262	0	-0.619666	-0.38234	5.06457	4.75476	4.60183	1.45656	0.997716	0.40515	0.153398	0.464136	0.518469	0.716364	-1.7115	-0.20902	-0.825363	0.779705	-2.41149	-3.10183	-3.09583	3.3778	3.01126	2.74999	-2.22782	-0.0267336	0.0132335	0	0.678139	0.224268	0.27595	0.55603	0.453597	0.455122	0.0552776	0.0225886	-0.0197664	0.263033	0.299702	-0.0100384	0.0937608	-1.04905	-0.0879051	0.208621	-0.862642	-0.641422	-0.163912	0.369259
500	0.00674286	0.0337433	0	-0.771164	-0.525237	5.05124	4.85123	5.61284	1.57794	1.28147	0.339369	0.254131	0.783394	0.406523	0.690597	-2.00644	-0.73606	-0.0922532	0.40076	-3.16502	-3.33255	-3.207	3.29459	2.38	2.56107	-2.15771	-0.0837328	0.0159872	0	0.562206	0.167919	0.293342	0.652083	0.456946	0.404865	0.0885742	0.0587335	0.217262	0.401644	0.226078	0.103572	0.312701	-0.296091	0.548879	-0.732682	-0.927345	-0.850965	-0.107179	0.55905
499	0.0377172	0.0314552	0	-0.724353	-0.585901	5.24352	4.61515	5.57895	1.41507	1.1634	0.400746	0.243734	0.791477	0.207341	0.752215	-1.36139	-0.0272547	0.932058	15.851	-3.1757	-3.24813	-3.07878	3.43122	2.8413	2.71635	-2.21729	-0.0440251	0.0228756	0	0.66733	0.203707	0.38596	0.539793	0.379343	0.485298	0.220814	0.0805823	0.109742	0.28823	0.338097	0.113908	0.121024	-1.11079	0.322689	0.0925423	-0.951518	-0.817389	-0.096073	0.467619
498	0.0935163	0.0320929	0	-0.668684	-0.448334	5.0181	4.78148	5.48035	1.50405	1.0513	0.292364	0.160463	0.607948	0.29733	0.505995	-1.36431	0.266375	-1.45311	-1.10231	-3.17484	-3.16738	-2.87126	3.6501	2.64348	2.92128	-2.23919	-0.13497	0.0206257	0	0.638631	0.285053	0.257454	0.466384	0.301677	0.35451	-0.00084355	0.0982598	0.13323	0.197812	0.220721	-0.0539658	0.307322	-0.915349	0.111393	0.291768	-1.08367	-0.753066	-0.0653788	0.49342
497	0.104751	0.0369288	0	-0.632361	-0.338746	5.7451	4.55269	6.64852	1.36592	1.21081	0.421708	0.237153	0.505511	0.379734	0.815574	-1.54778	-0.130739	0.0478757	16.735	-3.57076	-3.62816	-3.535	3.25025	1.98584	2.68526	-2.28379	-0.0502119	0.0165356	0	0.608249	0.166765	0.329235	0.518071	0.528656	0.485493	0.172863	0.0223128	0.120656	0.263165	0.344653	-0.248074	0.026725	-0.208242	0.445257	-0.0497848	-1.34638	-0.577936	0.12388	0.20707
496	0.044018	0.0312222	0	-0.695376	-0.427645	5.42178	4.97994	6.48284	1.45229	1.40249	0.32933	0.277316	0.766944	0.446907	0.827415	-1.22045	-0.31752	-1.29367	17.6754	-3.51002	-3.69916	-3.31023	3.29035	2.78711	2.73211	-2.18972	-0.0194808	0.0154352	0	0.709209	0.260179	0.30903	0.602952	0.470351	0.402743	0.130796	0.0512377	-0.00209167	0.281278	0.244277	0.0344501	0.0417876	-0.957116	0.616173	-0.226975	-1.20057	-0.813767	0.041956	0.281799
495	0.0281424	0.0305622	0	-0.655876	-0.394425	5.212	4.64085	5.58898	1.48199	1.35717	0.420828	0.288153	0.576606	0.453513	0.791447	-2.19311	-0.721597	0.641062	17.199	-2.95954	-3.03031	-2.95905	3.02818	2.76743	3.10392	-2.23073	0.00103852	0.0189171	0	0.608773	0.223099	0.32861	0.601606	0.516622	0.313548	0.0553734	-0.0407679	0.0953165	0.319662	0.246301	-0.139651	0.0723712	-1.20069	0.0684443	0.516413	-0.995045	-0.743373	-0.128127	0.35891
494	-0.00794175	0.0338386	0	-0.619958	-0.497355	5.23778	4.72983	5.52292	1.56713	0.932913	0.375024	0.256324	0.714018	0.37612	0.715611	-1.39631	-0.357849	-0.637625	1.03239	-2.99548	-3.07501	-2.61021	3.21392	3.08614	3.32744	-2.17385	-0.107914	0.0130802	0	0.6205	0.225754	0.413758	0.634282	0.469179	0.423247	0.219165	0.0624791	0.154443	0.342882	0.405174	0.0536259	0.0642342	-0.213548	-0.594814	0.362246	-1.1216	-0.821773	0.0248119	0.450177
493	0.0358805	0.0340098	0	-0.655411	-0.356693	5.20184	5.12158	5.44255	1.36761	1.09993	0.44715	0.297574	0.625357	0.166724	0.629019	-2.1513	-0.731732	-1.4932	0.61501	-2.68309	-3.28981	-3.1975	3.03391	2.73982	2.62728	-2.27422	-0.00110022	0.0160277	0	0.716259	0.220479	0.379941	0.583578	0.570249	0.573697	0.142616	0.00177915	0.20244	0.399571	0.228822	-0.011064	-0.103587	-0.737385	0.12696	-0.0710205	-0.856462	-0.401479	-0.244601	0.241907
492	0.0840175	0.0349775	0	-0.668077	-0.441266	5.25284	4.79154	6.14348	1.53928	1.21994	0.453858	0.275449	0.568727	0.44979	0.495259	-2.05335	-1.077	0.456666	16.8011	-3.48708	-3.49252	-3.41559	3.63143	2.22002	2.63587	-2.24732	-0.0304464	0.0197622	0	0.767678	0.270335	0.351326	0.564519	0.580591	0.537419	0.264029	0.0826154	0.118147	0.290035	0.337625	0.0976396	0.147805	-0.922386	-0.234914	0.444335	-1.454	-0.552543	-0.372518	0.5765
491	0.080897	0.0292286	0	-0.654332	-0.501716	5.11253	4.5978	5.07763	1.66012	1.10598	0.368553	0.243577	0.787892	0.492182	0.628315	-1.36336	-1.2085	0.348047	17.083	-2.82936	-3.18387	-2.93952	2.80959	3.16649	2.7839	-2.24261	-0.0396544	0.0128984	0	0.679859	0.228282	0.269941	0.504627	0.547523	0.44466	0.207425	0.0726863	0.0439395	0.318353	0.314197	0.0472156	-0.0437102	-1.00037	-0.031481	0.125406	-0.705011	-0.608372	0.0530605	0.433787
490	-0.0155488	0.0303542	0	-0.726075	-0.498109	5.23531	4.59198	5.66559	1.52275	1.22628	0.437335	0.235191	0.554686	0.275964	0.769833	-1.45061	-0.572108	0.552101	15.9543	-3.8889	-2.98222	-2.60599	3.03232	2.41027	2.82908	-2.16855	-0.124794	0.0189437	0	0.71157	0.2523	0.336095	0.575506	0.608043	0.476551	0.334831	0.130246	0.209862	0.374811	0.30748	0.110355	0.266256	-0.625164	-0.207541	0.455726	-1.26603	-0.869624	-0.0357357	0.489502
489	0.0381498	0.0341906	0	-0.708685	-0.417355	5.15936	4.37228	5.20701	1.5094	0.865566	0.331716	0.310152	0.593999	0.471857	0.563225	-1.15057	-0.2879	1.09281	16.5163	-3.53262	-3.40246	-3.0783	2.92815	2.552	2.63277	-2.19387	-0.11125	0.0194785	0	0.673615	0.221854	0.407357	0.55768	0.446825	0.51553	0.140583	0.105575	0.14025	0.317034	0.245343	-0.044712	0.145469	-0.475246	0.0423547	0.148538	-1.16727	-0.712632	-0.260843	0.592473
488	0.00206127	0.0311798	0	-0.671022	-0.566956	5.15951	4.53461	5.4735	1.49641	1.10009	0.387279	0.280651	0.653894	0.214326	0.521556	-1.81255	-0.823089	1.40517	0.952407	-3.22158	-3.26204	-2.73586	3.06224	2.93297	3.06158	-2.20874	-0.0489865	0.0162546	0	0.634138	0.139577	0.358383	0.682114	0.474154	0.345882	0.136194	0.0696557	0.169278	0.272542	0.345628	0.177906	-0.136836	-0.733529	-0.173778	0.542516	-0.972739	-0.310446	-0.119306	0.30388
487	0.167261	0.0336291	0	-0.759268	-0.48007	5.23141	4.65607	5.54355	1.59169	1.00087	0.374481	0.386821	0.641028	0.12811	0.571814	-1.66217	-0.616794	0.132937	1.06052	-3.68086	-2.69604	-3.36108	2.80583	2.64721	2.45021	-2.25999	-0.0482826	0.0165767	0	0.715735	0.285431	0.445275	0.660888	0.495172	0.583245	0.425781	0.0931689	0.118245	0.27435	0.165785	0.302266	-0.0430992	-1.163	0.303726	-0.22742	-1.09915	-0.895252	0.0587415	0.579026
486	0.0137236	0.0327284	0	-0.672555	-0.413925	4.86902	4.65507	4.87451	1.64443	1.12366	0.399234	0.214599	0.618714	0.368269	0.885476	-1.26729	-0.422056	0.0961994	16.2657	-2.75714	-3.32974	-2.74933	3.14092	3.04819	2.52213	-2.24233	-0.0908456	0.0160318	0	0.620833	0.298541	0.480351	0.4428	0.487002	0.514944	0.141248	0.0698925	0.148989	0.419188	0.467235	-0.0846915	0.120371	-0.485591	0.209348	0.453529	-0.922978	-0.795812	-0.128547	0.454765
485	0.0726333	0.0335556	0	-0.755555	-0.471627	5.41922	4.68918	5.90248	1.53046	1.25729	0.328283	0.308076	0.744269	0.249139	0.579043	-2.1639	-1.31304	-0.473352	0.949914	-3.47786	-3.58932	-3.71024	3.19326	2.01179	2.62866	-2.25909	-0.077957	0.012322	0	0.684354	0.202903	0.430163	0.553774	0.593722	0.586357	0.336819	0.0213701	0.171733	0.311557	0.497275	0.0712263	-0.0148945	-0.812333	0.578094	0.172841	-1.22444	-0.604567	-0.0114711	0.514283
484	0.0480572	0.0345065	0	-0.713451	-0.436118	5.3852	4.78844	5.87184	1.41538	1.0955	0.373765	0.236779	0.606521	0.482437	0.729172	-1.46871	0.812482	17.1155	0.812433	-3.37656	-3.35279	-3.69401	3.39382	3.02294	2.66381	-2.24994	-0.0188364	0.0195792	0	0.626951	0.244531	0.278885	0.394918	0.453917	0.381069	0.276367	0.108214	0.132321	0.167723	0.299049	0.111423	0.142648	-0.666947	-0.0119751	0.604969	-0.882861	-0.655907	-0.168263	0.266034
483	0.0387453	0.0297976	0	-0.6792	-0.355635	5.21722	4.63467	5.58106	1.59131	1.22509	0.457312	0.355109	0.551204	0.308084	0.68298	-1.3161	-0.52336	-0.807537	16.1906	-2.92417	-3.51053	-3.15574	3.77331	2.99593	2.8795	-2.31373	-0.0292438	0.014658	0	0.682025	0.334203	0.410247	0.616101	0.472422	0.356179	0.187949	0.0251518	0.230002	0.210004	0.180042	0.111992	0.269169	-0.581023	-0.112342	0.404649	-1.02339	-0.614131	-0.305493	0.43035
482	0.0560439	0.0329416	0	-0.703407	-0.52174	5.5432	4.42444	5.63003	1.71977	1.38119	0.420781	0.283853	0.728656	0.546224	0.9157	-1.51534	0.246636	-0.579375	0.0498028	-3.37483	-3.83053	-3.69282	3.23897	2.77629	2.95095	-2.23967	-0.0732395	0.0182338	0	0.625915	0.218328	0.398843	0.633171	0.50081	0.320326	0.2738	0.0699753	0.101992	0.350281	0.29498	-0.0430747	-0.0445855	-0.401789	0.538264	-0.034195	-1.051	-0.535232	-0.0955754	0.158425
481	0.0590654	0.0320752	0	-0.729702	-0.486225	4.92779	5.17805	5.66048	1.5724	1.34505	0.382175	0.354383	0.66428	0.374571	0.672909	-2.44437	-0.197269	1.1024	-0.656228	-3.00632	-2.97638	-2.99248	3.38259	2.67631	2.74845	-2.17947	-0.0118777	0.0145655	0	0.673562	0.272092	0.34792	0.485462	0.629446	0.383202	0.126426	0.0464649	0.0751713	0.372818	0.257196	0.0044054	-0.00122073	-0.247841	0.580089	0.728841	-1.08159	-0.613914	-0.0312403	0.368736
480	0.0375539	0.0303676	0	-0.680229	-0.487821	5.38786	4.97059	5.19844	1.49023	1.00132	0.363589	0.253947	0.747643	0.308612	0.74168	-1.58966	-0.412726	-1.68097	17.0943	-3.75574	-3.1209	-3.5617	2.91202	2.78731	2.82156	-2.1955	-0.0652578	0.0175897	0	0.678938	0.245593	0.363817	0.462552	0.525345	0.401651	0.313157	0.0546541	0.113144	0.329324	0.455567	0.119728	0.151431	-0.243129	0.409338	0.265018	-1.53253	-0.784223	-0.373797	0.442972
479	0.0284504	0.0296245	0	-0.687376	-0.429299	5.16476	5.30648	5.40294	1.53429	1.00909	0.352719	0.259293	0.667507	0.327552	0.716494	-1.75241	-0.481383	-0.0342524	16.358	-3.1462	-3.53522	-3.29552	3.06083	3.14203	2.8159	-2.24394	-0.0620344	0.0196065	0	0.570856	0.150841	0.380251	0.537414	0.579051	0.33906	0.18815	0.0159516	0.117693	0.339743	0.385813	-0.190088	0.157407	-0.365638	0.324097	0.228767	-0.992924	-0.85681	-0.309124	0.335764
478	0.0740533	0.0319627	0	-0.690739	-0.44524	5.05185	4.57824	5.13887	1.54349	1.05685	0.326095	0.245397	0.698214	0.487996	0.59324	-1.77489	0.44097	1.27494	18.0674	-2.22453	-3.05279	-2.83176	2.94836	2.73019	2.69569	-2.23387	-0.0582169	0.0181496	0	0.654948	0.195279	0.429123	0.646195	0.442753	0.593499	0.116414	0.1494	0.0630581	0.31388	0.299897	0.0900281	0.218262	-0.954634	-0.313537	-0.196365	-1.06073	-0.779009	-0.074391	0.511117
477	0.00244453	0.0303354	0	-0.735515	-0.512776	5.58876	4.71014	5.69555	1.38017	1.16064	0.366845	0.281527	0.660626	0.506693	0.821489	-1.45774	0.167289	-1.96559	0.82775	-3.33921	-3.05184	-3.46279	3.41289	2.60473	2.36424	-2.17682	0.00942619	0.0128363	0	0.677038	0.251431	0.335518	0.52963	0.563999	0.544662	0.331614	-0.00521527	0.0993605	0.350371	0.22636	0.256388	0.0810552	-0.498004	0.277394	0.201937	-0.876772	-0.7582	0.00173416	0.269946
476	0.008282	0.0312799	0	-0.806622	-0.476373	5.39574	4.76778	5.55056	1.62992	1.30114	0.378551	0.30181	0.606485	0.386309	0.559648	-1.00275	-0.351012	-0.269883	0.115606	-3.51009	-3.72824	-3.17746	3.10716	2.24655	2.55517	-2.14384	0.00196299	0.013675	0	0.703487	0.186825	0.388579	0.57516	0.659699	0.527156	0.10639	0.0649452	0.127632	0.420505	0.233373	-0.113893	-0.0270521	-0.121092	0.350351	-0.100362	-1.15046	-0.872443	0.160292	0.476824
475	0.0355955	0.0305189	0	-0.809419	-0.596256	5.37641	4.97782	5.71821	1.43926	0.990011	0.447755	0.331739	0.590523	0.432156	0.530561	-1.8196	-0.973751	-0.637969	16.5803	-3.06702	-4.21463	-3.24058	3.03032	3.10857	2.80182	-2.15817	-0.0142597	0.0182061	0	0.672411	0.298839	0.344972	0.57117	0.577413	0.522081	0.167643	0.0666214	0.171216	0.253541	0.433373	-0.0700535	0.129109	-0.521381	0.0183142	0.227757	-1.01994	-0.625439	0.0550233	0.402124
474	0.0121993	0.0263829	0	-0.759384	-0.407184	5.06717	4.72015	5.44337	1.52636	1.11457	0.417126	0.132518	0.608652	0.406806	0.720771	-1.06933	-1.04978	0.795866	17.5839	-2.86743	-3.2151	-3.00245	3.05364	2.60654	2.53696	-2.16758	-0.0124972	0.0205397	0	0.634258	0.239222	0.335835	0.509276	0.501728	0.451881	0.174879	0.0284834	0.169297	0.340306	0.468531	-0.117952	0.0549761	-0.873123	0.0111126	0.686382	-1.22013	-0.627325	-0.0376217	0.333877
473	0.0527363	0.0336721	0	-0.722707	-0.434008	5.27753	4.5756	5.34045	1.57681	1.18025	0.421804	0.222606	0.589463	0.434126	0.56496	-1.47889	-1.28807	0.110982	-0.195407	-2.82636	-3.17647	-3.1902	3.05953	2.53665	2.32917	-2.17782	-0.0713433	0.0159403	0	0.704903	0.238777	0.338055	0.670635	0.413056	0.473434	0.193381	0.0874685	0.103587	0.329099	0.21592	0.157433	0.0376625	-0.884187	0.368017	0.660293	-0.918802	-0.462436	-0.0914498	0.333999
472	0.0247965	0.0276885	0	-0.727542	-0.522446	5.23525	4.68541	5.29708	1.52455	1.1931	0.421607	0.273983	0.69321	0.276415	0.656816	-1.98302	-0.429122	-0.756793	0.909507	-3.06601	-3.12255	-3.18674	2.83145	2.85937	2.62415	-2.22182	-0.0467783	0.0166486	0	0.709642	0.260693	0.376151	0.566726	0.645338	0.55675	0.328974	-0.00937381	0.150943	0.300977	0.308655	-0.0100304	-0.102911	-0.514413	0.0295569	0.246782	-1.28718	-0.515495	-0.0195068	0.2848
471	-0.0416203	0.0354528	0	-0.715171	-0.459754	5.31877	4.63058	5.59008	1.37522	1.12342	0.416559	0.277495	0.710674	0.259898	0.647995	-1.50453	-0.32285	-0.854493	0.482372	-3.22475	-2.73717	-3.29576	3.40017	2.37246	2.62425	-2.16601	-0.082953	0.0176417	0	0.610711	0.234214	0.448833	0.509938	0.469509	0.359933	0.283225	0.104416	0.174339	0.282173	0.2892	0.142503	0.172092	-0.381971	-0.00431796	0.106154	-0.987324	-0.885503	0.0256288	0.379038
470	0.0254106	0.0320896	0	-0.676861	-0.499264	5.13012	4.64885	5.47257	1.49328	1.17038	0.438013	0.237992	0.549607	0.424802	0.828781	-1.12367	-1.25316	0.0247477	0.69003	-3.38	-3.10282	-3.5854	3.0681	2.7909	2.54672	-2.18735	-0.0615988	0.0144702	0	0.549057	0.195373	0.405273	0.697562	0.595431	0.282403	0.150688	-7.124e-05	0.163028	0.456375	0.195378	0.0357835	0.00314764	-0.684412	0.109163	0.244968	-0.886694	-0.785222	-0.354589	0.434644
469	-0.0069387	0.0309386	0	-0.732196	-0.432607	5.18352	4.48059	5.27225	1.49684	1.22327	0.437952	0.291905	0.600455	0.295839	0.76954	-1.78985	-0.599525	0.634865	0.781287	-2.98398	-3.03221	-3.35631	3.54219	2.95936	2.51977	-2.09296	-0.0308847	0.0214556	0	0.742208	0.244025	0.398678	0.562984	0.483067	0.453214	0.032029	0.144082	0.0626113	0.192637	0.61322	-0.165068	0.0270087	-0.231184	0.119731	0.402454	-1.28586	-0.497807	0.0719803	0.682528
468	0.113712	0.0377893	0	-0.594227	-0.373284	5.39138	4.62597	5.65308	1.50168	1.05065	0.455224	0.258141	0.462523	0.208246	0.618055	-1.22539	-1.13569	-1.08782	-0.086249	-4.1527	-3.14412	-3.43369	3.37446	2.54734	2.61988	-2.32664	-0.0739508	0.0193194	0	0.651005	0.177312	0.428912	0.573207	0.494895	0.319534	0.0799657	0.0770194	0.0943902	0.262858	0.2557	0.218719	-0.00880074	-0.244499	-0.0367219	0.0785383	-1.22982	-0.473937	-0.280975	0.270948
467	0.102358	0.0307364	0	-0.767199	-0.47363	4.81919	4.78309	5.47538	1.43151	1.27412	0.334108	0.232568	0.672595	0.243645	0.426811	-1.31486	-1.25797	-0.847118	16.2193	-2.69542	-3.13423	-2.97407	3.18017	2.58761	2.71503	-2.26765	-0.0829049	0.00769731	0	0.675761	0.17292	0.321755	0.495321	0.488069	0.342932	0.317768	0.0622981	0.148568	0.256813	0.302038	0.0309779	0.0954998	-0.986852	0.556928	0.472558	-1.37891	-0.925246	0.172015	0.410519
466	0.125279	0.0341002	0	-0.627749	-0.497567	5.23232	4.6286	5.48668	1.55139	1.29562	0.352339	0.213828	0.671629	0.354522	0.697691	-2.29049	-0.24433	0.0486839	16.0969	-3.01835	-2.55029	-3.54012	3.24183	2.96171	2.91493	-2.24522	-0.0187789	0.0176207	0	0.570556	0.154736	0.249404	0.633388	0.536424	0.460311	0.0499476	-0.0109225	0.0766299	0.237113	0.302372	-0.115579	-0.127525	-0.54221	0.491786	0.27914	-1.00417	-0.580647	-0.034109	0.223821
465	0.0206689	0.0302562	0	-0.676966	-0.439204	5.10938	4.95473	5.15931	1.57961	1.28398	0.377384	0.249267	0.528037	0.396392	0.639278	-1.64047	-0.684249	-1.15119	0.937509	-2.50015	-2.87207	-2.99739	3.01598	2.64865	2.81183	-2.17996	-0.0192919	0.0228492	0	0.657139	0.275163	0.316404	0.458934	0.405537	0.268981	0.268718	0.0504466	0.0669365	0.321383	0.318795	0.0808525	0.240547	-0.884162	-0.0114201	0.0960538	-0.877626	-0.76094	-0.0097598	0.210157
464	0.0831882	0.0337482	0	-0.686004	-0.450425	5.23195	4.59593	5.56526	1.62644	1.17835	0.312722	0.376456	0.720466	0.406405	0.810316	-1.99968	-1.47023	-0.915705	0.942063	-3.20901	-3.34417	-3.03173	3.12349	2.22927	2.82357	-2.23852	-0.044908	0.0106687	0	0.71504	0.241307	0.465043	0.511455	0.481085	0.454753	0.177805	0.0930503	0.0788462	0.303929	0.271489	-0.014548	-0.014181	-0.590963	0.275159	0.41023	-1.12687	-0.510059	-0.00699154	0.416307
463	0.0515395	0.0279075	0	-0.717596	-0.493594	5.13487	4.93481	5.67882	1.51508	1.1966	0.405687	0.32583	0.609885	0.383316	0.444143	-1.25212	-0.835678	-0.589031	16.7771	-3.10531	-3.46218	-3.11079	3.42123	2.83529	2.83367	-2.21692	-0.0619549	0.0165225	0	0.710734	0.313348	0.335104	0.683119	0.567998	0.488544	0.167058	0.0454369	0.163941	0.324336	0.492552	0.135517	0.220489	-1.04853	0.23188	0.257808	-0.92878	-1.06361	0.0409105	0.485472
462	0.010435	0.0290674	0	-0.707988	-0.531589	5.24673	4.61469	5.60678	1.51705	1.09222	0.288265	0.240174	0.758017	0.301274	0.692732	-1.3797	-1.21083	1.17044	1.05468	-3.53655	-3.27059	-2.95096	2.87081	2.5045	2.63215	-2.16018	-0.0553095	0.0167283	0	0.595278	0.214475	0.251635	0.624828	0.501705	0.436683	0.0902216	-0.0573937	0.194073	0.231558	0.512804	0.00215813	0.0958522	-0.763214	0.0545738	-0.13024	-0.983262	-0.614235	0.0389324	0.274395
461	-0.00257383	0.0310466	0	-0.686007	-0.473408	4.95007	4.81365	4.96537	1.43625	1.17206	0.390006	0.166796	0.59695	0.287939	0.774957	-1.22882	-0.774023	0.154431	0.488139	-2.9467	-2.7297	-3.4146	3.18882	2.87152	2.77997	-2.14696	-0.183807	0.0173665	0	0.72437	0.297045	0.467277	0.520546	0.505108	0.297487	0.317724	0.129711	0.0710211	0.294051	0.282361	-0.0822227	0.0436299	-0.561627	0.218958	0.582736	-1.49801	-0.771825	-0.107933	0.511068
460	0.0817875	0.0326528	0	-0.677739	-0.426201	5.56823	4.56803	5.67447	1.47919	1.18866	0.34784	0.37763	0.770118	0.38647	0.442263	-1.59618	-0.365618	0.377516	-0.0702476	-3.09733	-3.8386	-3.0868	2.98831	2.59763	2.94485	-2.26416	-0.102935	0.0173773	0	0.680532	0.231949	0.408735	0.603217	0.496938	0.316539	0.31245	0.137193	0.0813944	0.216233	0.103634	-0.0677762	-0.134525	-0.381488	0.270658	0.379557	-0.956567	-0.631084	-0.0959196	0.459027
459	0.0117065	0.0298378	0	-0.741339	-0.369468	5.23068	4.80914	5.18802	1.5167	1.07017	0.342124	0.251493	0.709312	0.524261	0.540909	-1.61719	-0.543879	-1.37434	16.2323	-2.47887	-3.72331	-3.56857	3.2803	2.89416	2.6267	-2.2284	-0.136723	0.0160483	0	0.613364	0.172121	0.392918	0.637885	0.553602	0.508347	0.239488	0.0388155	0.138943	0.344909	0.42224	-0.0109161	0.0149818	-0.704543	-0.0385145	0.450376	-1.12528	-1.03435	-0.108449	0.314169
458	0.0356708	0.0331218	0	-0.660654	-0.422932	4.99294	4.7542	5.64471	1.36108	1.25102	0.424743	0.231909	0.494754	0.411148	0.593047	-2.20742	-0.54163	-0.584986	-0.0902979	-3.22485	-2.97516	-2.90269	3.23675	2.57271	2.50064	-2.19498	-0.117448	0.0169971	0	0.646933	0.22083	0.478771	0.620284	0.495837	0.451902	0.0903424	0.0616599	0.120785	0.276957	0.2551	-0.122033	-0.00521332	-0.595725	-0.163074	0.717344	-1.08608	-0.466557	-0.0885771	0.59368
457	0.0374425	0.0325628	0	-0.632454	-0.432723	5.24762	4.70979	5.06647	1.42787	1.14876	0.412212	0.312093	0.613922	0.293432	0.674772	-1.89701	-0.714637	-0.2283	0.653111	-2.93294	-3.38319	-3.50329	3.20302	2.91595	2.73224	-2.26197	-0.0250356	0.01566	0	0.636195	0.168153	0.324064	0.580882	0.520249	0.480611	0.154048	0.125471	0.13078	0.395926	0.3572	0.0757159	0.0334754	-0.231111	0.0541469	-0.220274	-0.978046	-0.558081	-0.0816338	0.65441
456	0.0577272	0.0334113	0	-0.721881	-0.475972	4.99873	4.89685	5.67385	1.56932	0.935531	0.3715	0.285438	0.651803	0.402843	0.685606	-2.30178	-0.393569	0.131659	0.963507	-2.27778	-3.40692	-3.17	3.20482	2.95464	2.70765	-2.25334	-0.0713225	0.0162966	0	0.607001	0.213749	0.363528	0.472444	0.531439	0.513177	0.181052	0.00869736	0.120761	0.366076	0.307965	-0.059123	0.171807	-0.640307	0.454419	0.166196	-1.28518	-0.849635	-0.386176	0.555448
455	0.0487045	0.0339382	0	-0.670143	-0.343714	5.08808	4.63928	5.70116	1.66494	1.15783	0.346602	0.302596	0.557981	0.372757	0.779458	-2.28627	-0.0638538	0.0260209	0.273363	-3.02323	-2.69056	-2.95839	3.07934	2.33156	2.80431	-2.23225	-0.0578856	0.0190859	0	0.707119	0.246152	0.384791	0.60835	0.589728	0.51192	-0.0463989	-0.00361169	0.0423909	0.317705	0.443576	0.0109564	0.0219517	-0.296819	0.308147	0.0941619	-1.19194	-0.700017	-0.110719	0.397074
454	0.0354988	0.0340611	0	-0.722009	-0.408989	5.42187	4.32786	5.45966	1.51843	1.182	0.39352	0.228854	0.463404	0.29257	0.507977	-1.97197	-0.077026	1.56833	0.744279	-3.43311	-3.29942	-3.50131	3.26934	2.40744	2.98864	-2.1918	-0.0615073	0.0157174	0	0.622257	0.150367	0.297961	0.508757	0.441662	0.344652	0.266179	0.121781	0.162823	0.309371	0.386695	-0.118966	0.237744	-0.525042	0.223799	0.229484	-0.993882	-0.708278	-0.302282	0.54234
453	0.0423473	0.0297082	0	-0.751107	-0.448379	5.28901	4.99766	5.58111	1.65327	1.2108	0.252734	0.33178	0.679494	0.258585	0.654096	-1.4471	1.64254	-0.65915	-0.895699	-3.35198	-3.92179	-3.50493	3.1831	2.65642	2.68221	-2.2097	-0.0829928	0.0180037	0	0.569326	0.280974	0.398149	0.559753	0.364063	0.270746	0.195769	0.115963	0.079001	0.279385	0.523201	-0.0973594	0.267903	-1.17373	0.561029	0.0734306	-1.07088	-0.914953	-0.298095	0.419417
452	0.0421538	0.0323564	0	-0.752321	-0.340878	5.04232	4.96003	4.95339	1.56161	1.04339	0.419067	0.169714	0.59367	0.524498	0.550576	-1.74506	-0.0491588	-0.851815	15.5471	-2.64823	-3.10135	-2.62254	3.54337	2.2372	2.51235	-2.15594	0.0161068	0.0139718	0	0.577356	0.21115	0.372583	0.643086	0.440617	0.43231	0.279428	0.0338975	0.17091	0.192093	0.270824	0.01615	0.223693	-0.654215	-0.0927453	0.035724	-1.18559	-0.76071	-0.126331	0.580469
451	0.0713754	0.0377868	0	-0.67294	-0.399325	5.21184	4.67718	4.96624	1.636	1.16167	0.34653	0.281935	0.677301	0.372023	0.625119	-1.57197	-0.55671	-0.516472	17.3924	-2.79345	-3.70311	-3.31656	3.14292	2.74377	2.67766	-2.23349	-0.0638367	0.0191882	0	0.738856	0.323612	0.428924	0.58874	0.521763	0.589011	0.0191631	0.0664691	0.0873288	0.293098	0.285809	0.077302	0.0881303	-0.507741	0.375979	-0.00246374	-1.53017	-0.986108	-0.158035	0.4016
450	0.0401395	0.0287732	0	-0.760028	-0.495656	4.99849	4.8602	5.776	1.46828	1.08231	0.423719	0.286603	0.670299	0.547866	0.606948	-2.02406	0.584363	0.93983	0.570769	-2.41526	-3.47526	-3.16189	3.26804	2.23055	3.00941	-2.22869	-0.101987	0.0143314	0	0.563447	0.121527	0.438106	0.51572	0.53001	0.346114	0.173543	0.0360608	0.0863423	0.220155	0.168234	0.0866652	-0.0985836	-0.553879	0.582473	0.00762639	-1.1113	-0.616135	0.0771181	0.258344
449	-0.019452	0.0342154	0	-0.690261	-0.450239	5.26322	4.75986	5.22937	1.59856	1.26927	0.385231	0.248281	0.721765	0.146974	0.792641	-1.78241	-1.04339	-0.188525	0.00936252	-2.80164	-3.45357	-2.93509	3.17762	2.39093	2.82914	-2.13543	-0.0837337	0.0107453	0	0.73809	0.232044	0.453291	0.475136	0.502503	0.30119	0.139436	0.110217	0.158012	0.386649	0.26679	0.240016	0.20533	-0.488133	0.573897	0.35845	-1.21442	-0.85358	-0.0679835	0.400064
448	0.025839	0.0328822	0	-0.775377	-0.63742	5.20321	5.30371	5.44013	1.46304	1.34832	0.369646	0.241756	0.483609	0.440802	0.780865	-1.66294	-0.866115	-0.834494	-0.420859	-3.36769	-2.48796	-3.52883	3.37692	3.23111	2.63632	-2.1975	-0.0734106	0.0126916	0	0.678052	0.223942	0.381387	0.598206	0.535418	0.530761	0.0692801	0.0738798	0.165787	0.226	0.413596	-0.0007513	0.0229919	-0.505236	0.409367	0.281232	-0.709043	-0.754552	0.031372	0.218471
447	0.0955218	0.0308473	0	-0.653494	-0.388213	5.26122	4.76233	5.53228	1.51615	1.14006	0.371475	0.219082	0.504119	0.485036	0.608782	-1.80208	-0.0500302	-1.15495	0.729622	-2.8471	-3.83959	-3.55805	3.50702	2.56285	3.07591	-2.27461	-0.0558623	0.015577	0	0.697731	0.327287	0.352583	0.483964	0.572182	0.577924	0.22599	0.0682111	0.176271	0.257205	0.218666	-0.232752	-0.0621991	-0.616553	0.107874	0.422114	-0.942401	-0.803721	-0.0619321	0.43935
446	0.012209	0.0301696	0	-0.774401	-0.573169	5.62627	4.82154	6.33812	1.46674	1.17946	0.434603	0.228117	0.574224	0.384438	0.745879	-1.63261	-0.139163	-1.11399	0.882658	-3.83813	-3.09062	-4.2279	3.04168	3.13111	2.68779	-2.18437	-0.017046	0.019788	0	0.711886	0.286278	0.294251	0.519873	0.427148	0.6722	0.296848	0.0226402	0.023557	0.277733	0.474332	0.106446	-0.126198	-0.878387	0.424181	0.0624715	-0.932711	-0.541887	0.0823324	0.425848
445	0.0923353	0.0361166	0	-0.663679	-0.437234	5.13515	4.45767	5.48046	1.48466	1.09433	0.345751	0.195974	0.659349	0.246054	0.524107	-1.74516	-0.817807	-1.0731	18.0479	-3.41373	-3.51567	-3.4893	3.13486	3.15765	2.60333	-2.21303	-0.0704039	0.0147826	0	0.617773	0.247636	0.330135	0.716346	0.576158	0.402486	0.348508	0.0642249	0.144168	0.344114	0.495277	-0.0694816	-0.130813	-0.580923	-0.27511	-0.150972	-0.844865	-0.410665	0.0256592	0.306048
444	0.0375123	0.0292133	0	-0.748647	-0.51132	5.2056	4.83503	5.58557	1.52408	1.10383	0.429113	0.317064	0.739144	0.42339	0.674527	-1.50319	-1.00028	-0.0967661	0.564212	-2.95794	-3.01295	-3.37118	3.254	3.04688	2.46939	-2.17674	-0.0596368	0.0171732	0	0.703524	0.357035	0.436884	0.520279	0.462978	0.626508	0.220484	0.129686	0.15853	0.335368	0.407234	0.122884	-0.120149	-0.545067	0.0628865	0.14037	-1.09065	-0.454538	0.0770096	0.476062
443	0.0601095	0.0360852	0	-0.71194	-0.417942	5.30105	4.92284	5.7294	1.56874	1.19502	0.423321	0.237101	0.463176	0.564522	0.743151	-1.3708	-0.647357	0.919167	17.2371	-3.09422	-3.95426	-3.17791	3.31977	2.22009	2.89324	-2.22313	-0.0202591	0.014607	0	0.646201	0.185751	0.286329	0.55121	0.512403	0.382334	0.160807	0.0266638	0.146702	0.411426	0.291711	0.122415	0.0759838	-0.404736	0.270865	0.0525874	-1.17477	-0.682086	0.0965385	0.358619
442	0.0764091	0.0292585	0	-0.711637	-0.445589	5.59779	5.10604	5.64609	1.50479	1.24083	0.328238	0.214492	0.602194	0.494596	0.824755	-1.85368	-0.301646	-1.12616	0.239847	-3.5158	-3.53118	-3.71735	3.46639	2.38761	2.87315	-2.25518	-0.0693614	0.0140634	0	0.626217	0.153894	0.405535	0.560222	0.51468	0.421497	0.318535	0.141789	0.102838	0.33547	0.311282	-0.0511827	0.0724608	-0.614458	0.545883	0.37277	-1.09258	-0.938563	0.0299392	0.263425
441	0.0783458	0.0308582	0	-0.720577	-0.410506	5.28104	4.45715	6.12907	1.3975	1.04219	0.408948	0.286932	0.586112	0.352054	0.621206	-1.88276	-0.0706399	0.860969	17.0286	-3.43378	-3.8765	-3.49442	2.91338	2.63479	2.58802	-2.17809	-0.0819196	0.0132388	0	0.650365	0.22691	0.394013	0.682017	0.520007	0.427883	0.143477	0.0304816	0.154878	0.341773	0.282726	-0.00941574	-0.160622	-0.443584	0.355747	0.252438	-1.12881	-0.664067	-0.295952	-0.0656318
440	-0.0542742	0.0347158	0	-0.741809	-0.470284	5.06399	5.32835	5.32649	1.44768	1.16333	0.467766	0.251765	0.677743	0.167249	0.728782	-1.24283	-1.17704	-1.099	15.7783	-2.94384	-2.63444	-3.03343	3.31039	2.14314	2.7344	-2.1917	-0.0642792	0.0162814	0	0.652081	0.203244	0.431532	0.572961	0.4388	0.498346	-0.0788682	0.107497	0.138998	0.369264	0.316604	-0.277033	0.11717	-0.615793	0.430238	0.0683477	-1.35652	-0.901307	-0.271139	0.337609
439	-0.00887261	0.0286445	0	-0.716807	-0.518552	4.8655	4.83891	5.07204	1.50091	1.28182	0.330459	0.209404	0.775249	0.252506	0.613387	-2.0731	-0.527025	0.632008	0.79618	-2.68262	-3.09857	-3.07367	3.90047	2.79568	3.00785	-2.17211	-0.0996805	0.0144092	0	0.63253	0.199034	0.318324	0.599663	0.537365	0.352295	0.0908652	-0.0249177	0.145036	0.289043	0.347663	-0.172873	-0.0763303	-0.14883	0.505636	0.495373	-0.995307	-0.830103	0.113374	0.457568
438	0.0542177	0.0317739	0	-0.66533	-0.421215	5.12727	4.63004	5.88444	1.48056	1.12371	0.389749	0.250924	0.735402	0.271876	0.511952	-1.49903	2.2776	0.699382	1.24109	-2.41547	-3.37547	-3.41981	3.01893	2.49868	2.8705	-2.14211	-0.085535	0.0171482	0	0.605675	0.18062	0.408536	0.656657	0.533983	0.564224	0.288158	0.012016	0.198581	0.331004	0.23307	-0.0851345	0.0595408	-0.688411	0.128613	-0.221424	-1.11454	-0.837048	-0.0345523	0.729212
437	0.0418454	0.0321135	0	-0.686479	-0.375291	5.3314	4.97173	5.79515	1.52833	0.99946	0.318926	0.334105	0.492051	0.380368	0.670205	-1.26776	-0.442948	-0.411171	0.40954	-3.41055	-2.99969	-3.47891	3.07848	2.41475	2.82616	-2.21381	-0.0280221	0.0177871	0	0.703069	0.300626	0.295125	0.510977	0.442387	0.205813	0.0625061	-0.0327498	0.0693045	0.392801	0.378996	-0.0424803	0.230485	-0.375201	-0.218523	0.505748	-1.25481	-0.588297	-0.0889174	0.392336
436	0.0310064	0.0312403	0	-0.700453	-0.428465	5.20002	4.685	5.49846	1.43069	1.37042	0.432907	0.24589	0.618831	0.301805	0.633591	-2.03038	0.194821	0.158032	0.453301	-3.14161	-3.05264	-3.25243	3.49513	2.95922	2.80765	-2.22106	-0.0503882	0.0156232	0	0.613967	0.146758	0.36944	0.389005	0.479209	0.392537	0.17106	0.137972	0.158162	0.252664	0.394632	0.215118	0.342994	-0.603778	0.364325	0.0481862	-0.988015	-0.798893	-0.293304	0.628466
435	0.097868	0.0352772	0	-0.582284	-0.450484	5.2536	5.05555	5.35998	1.66759	1.16112	0.455795	0.128552	0.621249	0.456857	0.609479	-2.21375	-0.797168	-0.0846679	16.7511	-3.37934	-3.15363	-3.30419	2.89049	3.00485	2.52181	-2.2161	-0.0432037	0.0197191	0	0.636316	0.174267	0.257494	0.527818	0.555856	0.323377	0.115204	0.0301144	0.0741608	0.430359	0.453252	0.123754	0.275061	-0.971331	-0.084577	0.263485	-1.00989	-0.739134	-0.0846536	0.379503
434	-0.0120758	0.0320057	0	-0.624869	-0.370524	5.54726	4.39287	6.01318	1.48733	1.05118	0.355222	0.320352	0.618313	0.219848	0.721257	-1.54143	-0.420053	1.2147	1.21138	-3.40415	-3.39016	-3.55606	2.61585	2.5891	3.20532	-2.21261	-0.0272645	0.010352	0	0.706988	0.228073	0.410709	0.633959	0.489937	0.616284	0.142305	0.14656	0.0666399	0.314978	0.361021	0.0700829	0.0498384	-0.36462	0.254275	0.429263	-1.46294	-0.718545	-0.200707	0.641628
433	0.00433103	0.0371284	0	-0.671478	-0.463302	5.76903	5.06918	5.85466	1.65072	1.1594	0.433303	0.232525	0.741744	0.491668	0.905931	-1.66736	-1.32407	-1.17887	-0.0527438	-4.01617	-3.66184	-3.54354	3.19225	2.87802	2.76894	-2.24915	-0.0375071	0.0179234	0	0.696122	0.301354	0.251068	0.487389	0.448828	0.386969	-0.0910098	0.00752452	0.0516707	0.261519	0.227693	0.00768478	0.0002962	-0.389237	-0.159071	0.515489	-1.23424	-0.667997	0.232211	0.361866
432	0.023789	0.0298394	0	-0.748406	-0.498771	4.99179	4.57892	5.29331	1.51294	1.19755	0.420422	0.273915	0.576856	0.38301	0.623317	-1.55436	-0.393559	-0.546025	17.2932	-2.39447	-3.32046	-3.14629	3.2421	3.09441	2.98858	-2.323	-0.076177	0.0169562	0	0.735931	0.313762	0.3868	0.584641	0.580738	0.398817	0.281136	0.0979745	0.140676	0.283043	0.391422	0.191072	-0.113934	-0.616582	0.551785	0.269997	-0.949489	-0.843523	-0.119634	0.459085
431	0.0300836	0.0335341	0	-0.744629	-0.476158	4.98129	4.4572	5.09396	1.51428	1.00568	0.445644	0.212955	0.626004	0.366994	0.777559	-1.46499	0.26411	-0.973522	-0.0460815	-2.89565	-2.79756	-2.94828	3.76448	2.51599	2.83952	-2.15548	-0.0866724	0.0190718	0	0.629407	0.244496	0.250109	0.639867	0.420417	0.297717	0.39914	0.116281	0.145808	0.194022	0.290195	0.096776	0.391085	-1.09339	-0.538611	-0.155557	-1.35517	-0.55726	-0.0960524	0.454904
430	-0.00691643	0.0358623	0	-0.690131	-0.406518	5.15551	4.82676	5.48731	1.5929	1.11846	0.308448	0.219514	0.622784	0.515522	0.702307	-1.71252	-0.431874	-1.0198	16.9525	-3.03009	-3.20915	-3.48954	3.48631	2.85089	2.88036	-2.14201	-0.101828	0.0139746	0	0.646234	0.160955	0.368843	0.541289	0.428837	0.36793	0.237247	0.0418012	0.11004	0.329563	0.296266	0.281237	-0.00652943	-0.313887	0.146837	-0.354377	-0.995913	-0.775034	0.00064645	0.0824078
429	0.0291518	0.0310301	0	-0.800528	-0.585833	5.43016	4.73552	6.12457	1.47097	1.20573	0.295552	0.300374	0.753965	0.381076	0.64407	-0.706377	-1.47805	0.534454	17.1654	-3.37446	-3.6459	-3.66996	3.25091	2.61828	2.63047	-2.09744	-0.0890427	0.0210084	0	0.648496	0.285801	0.3145	0.572287	0.492232	0.3975	0.157386	-0.018549	0.13178	0.216925	0.403561	0.0232383	-0.117167	-0.0227961	0.0188291	0.220505	-0.704437	-0.344455	0.207209	0.314663
428	0.00448711	0.032429	0	-0.712644	-0.524422	5.18264	4.5724	5.36094	1.54888	1.12538	0.288699	0.38401	0.56039	0.299263	0.675491	-1.34418	-1.11455	0.107765	0.241899	-3.22597	-2.70031	-3.37632	3.24661	2.71013	2.86162	-2.20301	-0.0912858	0.0195304	0	0.663373	0.255537	0.396501	0.58152	0.551436	0.442181	0.302526	0.0769982	0.0813224	0.277492	0.218323	0.0907698	0.0594084	-1.72327	-0.0716566	0.184157	-1.15833	-0.583222	-0.164803	0.400706
427	0.101943	0.03574	0	-0.614603	-0.435725	5.17187	4.98292	5.85819	1.33395	1.09259	0.28773	0.191177	0.842733	0.282548	0.675698	-1.48832	-1.07073	-1.58714	16.6391	-2.9863	-3.28332	-3.3762	3.53289	2.56878	2.68032	-2.25427	-0.0111047	0.0196618	0	0.69876	0.177063	0.478345	0.55499	0.610381	0.352763	0.163875	0.0547908	0.156796	0.35841	0.313313	0.0141962	0.105709	-0.34886	0.0321071	0.223558	-1.20678	-0.683564	-0.0703674	0.414643
426	0.0112725	0.0288296	0	-0.718681	-0.469927	5.36634	5.13161	5.65889	1.49547	1.13571	0.3746	0.272545	0.653119	0.276353	0.942425	-1.92505	-1.22465	-0.484462	-0.0728267	-3.72257	-3.01845	-3.04237	3.44617	2.44595	2.81299	-2.19598	0.00573218	0.0247527	0	0.639476	0.226538	0.377957	0.547272	0.521831	0.268323	0.361424	0.0821051	0.104456	0.381317	0.323033	0.0572674	0.160618	-0.51906	0.22916	0.369522	-1.09733	-0.612943	-0.126941	0.413937
425	0.0126702	0.0377185	0	-0.723032	-0.500667	5.48445	4.82154	6.16865	1.52011	1.11628	0.3451	0.225676	0.536285	0.279497	0.507882	-1.87878	-0.65075	-0.575039	0.340519	-3.6604	-3.62161	-3.57546	3.43779	2.68598	2.50747	-2.12671	-0.0930718	0.0165409	0	0.699346	0.283264	0.417664	0.594666	0.376628	0.373613	0.117361	0.0847412	0.0465997	0.365655	0.430779	-0.00909064	0.241024	-0.207961	0.0879374	0.0934558	-0.95134	-0.799326	-0.0680364	0.665727
424	0.0666574	0.0290626	0	-0.717612	-0.384828	5.20821	4.70093	5.77589	1.56783	1.31829	0.506502	0.139985	0.595581	0.29521	0.670593	-2.29452	0.0150761	-0.229906	16.1498	-3.41732	-3.37379	-3.14476	3.02946	2.16598	2.63643	-2.20277	-0.144172	0.0157702	0	0.713857	0.227488	0.402989	0.535047	0.591561	0.601414	0.0943531	0.125821	0.15093	0.293816	0.466248	-0.12506	-0.0699494	-0.897449	-0.397733	0.264702	-1.20838	-0.622161	0.0480935	0.30673
423	0.00512565	0.0315523	0	-0.700274	-0.518125	5.33858	4.76843	6.21901	1.50398	1.00069	0.360293	0.24526	0.727423	0.367906	0.428975	-1.82543	0.397474	-0.160867	-0.293408	-3.42939	-3.30307	-3.23049	3.3742	2.76934	2.66498	-2.156	-0.0701327	0.0169874	0	0.649511	0.288896	0.341987	0.550418	0.413597	0.562418	0.187667	0.0264024	0.154428	0.267354	0.298273	0.129109	-0.0656341	-0.589327	0.562621	0.288064	-0.950072	-0.617139	-0.0138791	0.384276
422	0.0288147	0.0333233	0	-0.758682	-0.386403	5.13132	5.02498	5.5075	1.5102	1.23963	0.497181	0.293073	0.406566	0.245994	0.679235	-1.64222	-0.463191	-0.391145	-0.746544	-3.06915	-3.20988	-3.25049	3.39707	2.61916	3.02367	-2.18194	-0.0512051	0.0174532	0	0.663875	0.225171	0.401005	0.446313	0.477584	0.467783	0.228133	0.0452133	0.106884	0.276207	0.353443	-0.0121933	-0.0766607	-0.681301	0.60271	0.48288	-1.40408	-0.678858	-0.0311299	0.481804
421	0.0457052	0.032537	0	-0.681062	-0.443176	5.19244	5.06994	5.34558	1.31886	1.10608	0.404914	0.251532	0.649356	0.360894	0.590342	-1.31199	-0.743042	-0.105792	0.34337	-3.24094	-3.51186	-2.82921	2.87479	2.41372	2.9473	-2.17107	-0.104066	0.0166507	0	0.642414	0.252058	0.378168	0.761845	0.508086	0.450537	0.258782	0.0592003	0.128849	0.383588	0.241055	0.18519	0.17285	-0.512347	0.183501	0.215803	-0.970565	-1.01489	-0.195256	0.45984
420	0.0024351	0.0357954	0	-0.653272	-0.42856	5.22779	4.80237	6.00073	1.548	0.957392	0.404177	0.272968	0.691514	0.32223	0.608227	-1.67975	-0.212656	-0.282999	0.734446	-3.36337	-3.64166	-3.40665	3.25976	3.40682	2.66859	-2.21474	-0.083011	0.0170112	0	0.663885	0.264351	0.343664	0.453504	0.425806	0.561989	0.323517	0.0206515	0.163533	0.213451	0.363627	0.134992	0.197829	0.0593827	0.288042	0.314385	-1.34158	-1.06134	-0.0261782	0.536303
419	0.0513054	0.0312945	0	-0.700498	-0.606313	4.9206	4.69515	5.72353	1.34798	1.32808	0.374243	0.296887	0.659985	0.340662	0.742428	-1.89872	0.220367	0.78597	1.34201	-2.97125	-3.04928	-3.45725	3.13148	2.82037	2.79751	-2.20773	-0.00332926	0.0194352	0	0.65793	0.219337	0.298617	0.537942	0.354306	0.31557	0.0338996	0.150361	0.0638857	0.241492	0.377192	0.0393337	0.279614	-0.273065	-0.0820443	-0.439448	-1.0582	-0.567594	0.0483079	0.498755
418	-0.00625175	0.032457	0	-0.674293	-0.432324	5.52834	4.61475	5.66371	1.39203	1.25788	0.425871	0.300058	0.737857	0.494848	0.508946	-1.08311	-0.502171	-0.991918	17.5041	-3.35802	-3.61171	-3.53598	3.23169	3.07569	2.75741	-2.23995	-0.0562049	0.0152572	0	0.680118	0.280488	0.348987	0.490739	0.526457	0.360126	0.259467	0.0904968	0.136913	0.370996	0.280535	0.0886382	0.148729	-0.487851	0.274803	0.512908	-0.949331	-0.53572	0.0346616	0.481999
417	0.0522365	0.0298343	0	-0.720323	-0.437176	5.20194	4.63526	5.82679	1.53184	1.23252	0.398027	0.198654	0.731695	0.296405	0.699499	-2.30345	0.00777966	0.746687	-0.177562	-2.58516	-3.37056	-3.13771	3.11481	2.71195	2.86101	-2.18965	-0.0320359	0.0151674	0	0.626648	0.243054	0.293574	0.504831	0.432514	0.410071	0.180308	0.080404	0.114857	0.296263	0.181358	0.203865	0.285051	-0.0727873	0.248735	0.0574862	-0.99601	-0.96218	0.0589624	0.346754
416	0.0939642	0.0323896	0	-0.6612	-0.390314	5.16723	4.85174	5.62138	1.6174	1.13182	0.375637	0.24071	0.535079	0.523128	0.697327	-1.77185	0.064221	-0.906762	-0.171261	-3.14707	-3.15083	-3.07309	3.21036	2.61569	3.28094	-2.24762	-0.0362946	0.0172678	0	0.618645	0.22834	0.334755	0.586482	0.548552	0.254736	0.465805	0.00284213	0.158564	0.459566	0.300187	0.243912	0.166341	-0.783179	0.275107	0.284128	-1.26234	-0.857336	-0.0524886	0.488094
415	0.00294448	0.0272852	0	-0.786822	-0.430101	4.93958	4.80714	5.19675	1.5322	1.40377	0.34628	0.289848	0.545479	0.28758	0.475942	-1.94509	0.466506	-0.111229	-0.0213004	-2.66863	-2.82998	-3.26195	3.64227	2.37092	2.9432	-2.15452	-0.108068	0.0200722	0	0.710763	0.201971	0.350423	0.48871	0.437535	0.28589	0.162979	0.0403729	0.123737	0.374132	0.203695	-0.0392964	0.0222812	-0.41182	0.455815	0.721593	-0.914032	-0.5525	-0.0363182	0.462651
414	0.0285677	0.0274874	0	-0.657368	-0.478448	5.19108	4.84039	5.38196	1.51496	1.12345	0.392374	0.19148	0.620941	0.215207	0.715047	-2.10277	-0.810115	0.849051	16.001	-3.45436	-2.80756	-2.87703	3.33985	2.54011	2.87494	-2.23446	-0.0764279	0.0176856	0	0.6597	0.224705	0.371274	0.462474	0.544703	0.493555	0.298126	0.0180141	0.0529539	0.31661	0.408767	0.0317023	0.0478964	-0.884962	0.19849	0.00505825	-1.19918	-0.792989	0.036105	0.548729
413	0.0740487	0.0307564	0	-0.661469	-0.318821	5.08306	4.65939	5.56199	1.54378	0.875729	0.297435	0.360269	0.433237	0.405612	0.597696	-1.48165	-1.05274	-0.132443	17.1058	-3.04551	-3.26104	-2.97793	2.98197	2.55416	2.9431	-2.21651	-0.00854434	0.0151571	0	0.568135	0.22605	0.265019	0.623271	0.340897	0.256602	0.129894	0.0436294	0.0770858	0.227851	0.349232	-0.0812723	0.176444	-0.468772	0.261121	0.30536	-1.36149	-0.463674	0.00236216	0.318351
412	0.0563244	0.0314349	0	-0.709092	-0.425618	5.0951	4.85728	5.44453	1.52227	1.08507	0.460374	0.227961	0.549599	0.521783	0.607803	-1.43012	-0.101715	0.944767	16.875	-3.21511	-3.10801	-3.21757	3.36181	2.23178	2.98569	-2.24982	-0.0854711	0.0176791	0	0.664512	0.258581	0.388767	0.527569	0.575904	0.404557	0.203944	0.150905	0.0933687	0.230262	0.320536	0.201244	0.0491149	-0.620333	-0.0214692	-0.229533	-1.25947	-0.782626	-0.0871729	0.358964
411	0.00299713	0.0310292	0	-0.68949	-0.425373	5.23367	4.8685	5.07869	1.59078	1.14891	0.450866	0.27206	0.602399	0.485426	0.981369	-1.51626	-0.621689	-0.161104	0.759576	-2.80177	-3.57044	-2.93909	3.87166	2.38972	2.87688	-2.21152	-0.0176753	0.0135398	0	0.645295	0.238567	0.344873	0.559236	0.492452	0.335373	0.428004	0.0867916	0.0464813	0.32149	0.394067	-0.085052	0.0879464	-0.846599	0.524638	-0.259094	-0.967949	-0.817575	-0.148174	0.686547
410	0.0861884	0.0335796	0	-0.723025	-0.520536	5.37262	4.70395	5.56746	1.55698	1.02498	0.360958	0.359348	0.695332	0.48189	0.449258	-1.06892	0.108815	-0.828633	15.6235	-3.10781	-3.19012	-3.26897	3.43032	2.8107	2.60733	-2.32225	-0.103255	0.0176687	0	0.650821	0.219447	0.41686	0.500328	0.596954	0.347221	0.253037	-0.0262433	0.144928	0.250622	0.344828	0.0193848	0.0510414	-0.522809	0.00361925	0.541232	-1.04484	-0.811574	-0.00156284	0.374678
409	0.00802333	0.0312575	0	-0.718285	-0.44813	5.12785	4.77852	5.11393	1.55186	1.23513	0.415829	0.215542	0.57474	0.391081	0.883543	-1.97767	-0.966142	1.02438	16.9417	-2.89983	-3.11353	-3.21266	3.13101	2.3238	2.6831	-2.21503	-0.0451089	0.0175793	0	0.633525	0.261587	0.404983	0.618314	0.409187	0.337499	0.0155726	0.0644545	0.0482163	0.272977	0.306834	-0.0452034	0.198168	-0.374127	0.0554925	0.333956	-1.25132	-0.62644	-0.234794	0.254784
408	0.0100466	0.0314802	0	-0.674172	-0.426201	5.11262	4.88007	5.21418	1.41537	1.34675	0.396545	0.24017	0.438894	0.438628	0.66274	-1.64519	-0.812045	0.183068	16.849	-3.06455	-2.90729	-3.3163	3.25754	2.5199	2.84781	-2.16749	-0.0493987	0.0143466	0	0.623818	0.249084	0.283321	0.631628	0.44362	0.368579	0.153029	0.037491	0.146201	0.233718	0.38072	0.0914477	0.113688	-0.852497	0.194224	0.176231	-0.83828	-0.493734	-0.0398001	0.466922
407	0.0410936	0.0323388	0	-0.7265	-0.459289	5.00157	4.70179	5.35519	1.57397	1.08998	0.405513	0.136399	0.538138	0.439037	0.882574	-1.62353	-0.23578	-0.76939	16.914	-2.76661	-3.39313	-3.15301	3.17613	2.77242	2.61918	-2.17825	-0.095754	0.014874	0	0.60179	0.126186	0.461174	0.592161	0.484112	0.641428	0.200879	0.123119	0.0699061	0.383233	0.2935	0.0436338	0.028767	-0.499916	0.398319	0.412778	-0.885128	-0.629182	-0.138354	0.512506
406	0.0214507	0.0393176	0	-0.732908	-0.310509	4.95497	4.38911	5.49965	1.55805	1.31186	0.374993	0.252139	0.713752	0.500674	0.839759	-1.46792	0.0855173	-0.162915	1.27171	-2.82883	-3.24999	-3.11714	3.1403	2.16261	2.7683	-2.18073	-0.0781133	0.0173558	0	0.596583	0.14419	0.288914	0.580396	0.344643	0.409474	0.246243	0.0777725	0.124503	0.252268	0.463782	0.0837066	0.0557553	-0.362741	0.552164	-0.246455	-1.12927	-0.528675	0.025696	0.223687
405	0.0224586	0.0321616	0	-0.663419	-0.429727	5.31067	4.93583	5.65697	1.55542	0.821647	0.343777	0.297174	0.582622	0.404827	0.676565	-1.16111	-1.52817	16.178	0.902159	-3.31984	-3.4202	-3.5352	2.64866	2.95722	2.94914	-2.26045	-0.0461508	0.0160568	0	0.690256	0.228975	0.371435	0.511367	0.422027	0.574416	0.385953	0.0898171	0.142569	0.344261	0.459503	0.0973972	0.147565	-0.227417	0.774964	-0.435673	-0.912717	-0.63287	-0.00865548	0.340149
404	-0.014303	0.0330733	0	-0.695091	-0.487837	5.19165	4.48228	5.52983	1.39328	1.00202	0.420899	0.237554	0.663774	0.425958	0.706633	-1.30075	-0.528439	16.5474	-0.366693	-3.13659	-3.29591	-3.192	2.47543	2.29475	2.77714	-2.17021	-0.0209824	0.0179887	0	0.621345	0.221101	0.266681	0.517002	0.447207	0.533636	0.191906	0.0205256	0.0957304	0.27014	0.4655	-0.150058	-0.0822299	-0.482098	0.251938	-0.0374649	-0.884268	-0.34625	0.234766	0.460117
403	0.0598355	0.0273966	0	-0.706068	-0.522442	5.16361	4.63446	5.62221	1.49746	1.028	0.339872	0.194511	0.522707	0.524095	0.54562	-1.53543	-0.985182	0.474982	1.22242	-3.18376	-3.66675	-3.28759	3.07479	2.62905	2.67536	-2.23915	-0.0442585	0.017058	0	0.62958	0.317622	0.372535	0.620144	0.435587	0.312971	0.285906	0.0386119	0.0725584	0.259376	0.27195	-0.103834	0.251579	-0.632894	-0.133495	0.19667	-1.01992	-0.964639	-0.0656383	0.535991
402	0.026211	0.0332627	0	-0.691409	-0.387229	4.98486	4.86043	5.48333	1.58513	1.11261	0.404044	0.269947	0.555708	0.469687	0.642646	-1.87383	-1.40464	-0.131539	-0.111965	-2.82055	-2.92208	-2.96384	3.31755	2.14678	2.62628	-2.21179	-0.0891049	0.015271	0	0.673301	0.216875	0.363564	0.520043	0.463721	0.393075	0.296985	0.120014	0.115593	0.277609	0.331657	-0.118523	-0.0144759	-0.933813	0.0157322	0.439126	-1.01227	-0.488954	0.101085	0.466699
401	0.00487846	0.0336183	0	-0.650414	-0.437436	4.81937	4.60529	4.97448	1.41484	1.18687	0.391064	0.347757	0.633795	0.160322	0.631559	-1.48298	-0.300908	1.56528	17.3355	-2.91301	-3.47822	-2.68544	3.16445	2.76961	2.80091	-2.233	-0.0804281	0.013899	0	0.61465	0.171299	0.333333	0.548437	0.529371	0.513029	0.315283	0.0145558	0.263664	0.26609	0.363093	-0.180564	-0.0516385	-0.434049	0.280838	-0.0859675	-1.3387	-0.716601	-0.142598	0.509424
400	-0.0279665	0.0363405	0	-0.687287	-0.465537	5.32036	4.5715	5.14812	1.64157	1.2051	0.358193	0.347733	0.525939	0.280079	0.715024	-1.5556	-0.371431	0.217084	17.8814	-2.9599	-3.62797	-3.1151	3.19518	2.35386	2.74331	-2.19744	-0.0473843	0.0138305	0	0.62939	0.184474	0.292309	0.57532	0.545021	0.446704	0.226897	0.0948423	0.154369	0.243959	0.484518	0.0723382	0.142448	-0.631863	-0.0450303	0.261015	-0.958595	-0.620375	-0.0354413	0.453074
399	-0.0425215	0.0357818	0	-0.698313	-0.480743	5.53208	4.34645	5.55205	1.53894	1.16344	0.467086	0.234862	0.572936	0.477781	0.746518	-0.998756	-0.494659	0.48364	17.473	-3.2297	-4.14443	-3.4961	3.29954	2.6335	2.71004	-2.12183	-0.056618	0.0138907	0	0.589298	0.174081	0.412054	0.52204	0.477528	0.357819	0.239558	0.0803389	0.112562	0.337563	0.321016	-0.117373	-0.12302	-0.381735	0.465499	0.639537	-1.04448	-0.425448	-0.251287	0.474848
398	0.0181687	0.0315624	0	-0.733063	-0.47531	5.14169	4.76982	5.25915	1.59989	1.20452	0.359233	0.248696	0.81664	0.418203	0.76475	-1.29121	0.0741936	-0.575	16.0756	-2.5951	-3.09535	-3.19161	3.05461	2.64389	2.83232	-2.21203	-0.0526153	0.0149359	0	0.592891	0.204081	0.279388	0.620472	0.566973	0.489268	0.25133	0.0139193	0.12701	0.193888	0.315139	0.237823	-0.102246	-0.356457	0.230512	0.150326	-1.2189	-0.507231	-0.120593	0.494747
397	0.0506996	0.0341116	0	-0.643547	-0.409654	5.10997	4.64618	5.35972	1.48974	1.13012	0.376612	0.283819	0.499797	0.262405	0.874816	-1.46568	-1.30949	0.299477	1.12409	-2.17091	-3.26765	-3.21226	3.16581	2.51587	2.87779	-2.21597	-0.0418139	0.017131	0	0.692872	0.266339	0.364271	0.588335	0.547083	0.37813	0.177903	0.0500367	0.119722	0.309909	0.191741	0.0630673	0.124852	-0.570078	0.622522	-0.450412	-1.12356	-0.745837	0.161154	0.432211
396	0.0551562	0.0356436	0	-0.637883	-0.391525	5.00121	4.72299	5.25038	1.64278	1.16762	0.322237	0.314698	0.651199	0.436018	0.776258	-1.67344	-0.261803	0.26809	17.2634	-2.7325	-2.99595	-2.89169	3.49936	2.01373	2.42248	-2.18923	-0.00730722	0.0131257	0	0.688875	0.250342	0.298791	0.382333	0.688696	0.39341	0.261145	0.0458087	0.10825	0.367219	0.372971	0.158742	-0.0279008	-0.00099287	0.354099	0.124941	-0.957628	-0.63708	-0.0344766	0.507595
395	0.0339169	0.0384579	0	-0.616958	-0.421171	5.39658	5.01479	5.60757	1.56646	1.26937	0.442561	0.324492	0.795036	0.242047	0.766994	-1.26588	0.400587	-0.614514	0.551595	-3.35155	-3.05602	-3.25159	3.29479	2.82233	2.85508	-2.29983	-0.0508295	0.0180194	0	0.656807	0.147063	0.31906	0.475564	0.570878	0.440232	-0.0102303	0.020725	0.07329	0.399561	0.339292	0.0364636	0.0544633	-0.149544	0.152857	0.726453	-0.92093	-0.502139	-0.0401169	0.257835
394	-0.00378515	0.026465	0	-0.695122	-0.507493	5.37944	4.84349	5.64295	1.45576	1.28142	0.410901	0.219249	0.624772	0.410013	0.48129	-1.10508	-0.943156	-0.231429	0.736483	-3.04282	-3.96038	-3.33857	3.05114	2.41214	2.63	-2.16432	-0.0860799	0.0153424	0	0.62003	0.243898	0.269101	0.470955	0.549516	0.45853	0.104734	-0.0210483	0.173733	0.36098	0.403163	-0.048018	0.258308	-1.1306	0.15945	0.506733	-0.860216	-0.5303	0.197016	0.375202
393	0.0614381	0.0338241	0	-0.681231	-0.474959	4.95538	4.47482	5.4358	1.59632	0.903022	0.432443	0.234093	0.586356	0.271425	0.681253	-1.57285	-0.124495	-0.327737	16.4482	-2.87051	-3.03987	-2.90947	3.32513	3.00764	2.93124	-2.19847	-0.0239031	0.0146704	0	0.671585	0.231362	0.398925	0.571439	0.57296	0.320195	0.206261	-7.843e-05	0.18346	0.391285	0.216837	-0.0230503	0.191349	-0.575034	0.149975	0.0723112	-0.924154	-0.898298	-0.23552	0.232488
392	0.0225199	0.0308604	0	-0.641569	-0.311667	5.19857	4.37787	5.50107	1.54662	1.13614	0.416088	0.201722	0.627101	0.262155	0.58349	-2.03888	0.507081	-0.439581	18.3665	-2.88009	-3.68739	-3.06707	3.23544	2.36281	2.78235	-2.20342	-0.0418802	0.0183915	0	0.65325	0.278432	0.342453	0.545751	0.441325	0.472274	0.208748	0.155529	0.121638	0.319447	0.244142	-0.0139179	0.341578	-0.050272	0.286284	-0.166196	-1.20204	-0.909345	-0.302083	0.580334
391	0.0637678	0.0329947	0	-0.701956	-0.572544	5.29523	4.57987	5.82279	1.39177	1.07943	0.386561	0.211284	0.542608	0.404336	0.678726	-1.17766	-0.341487	0.463902	1.07974	-3.14968	-3.14959	-3.55984	3.29273	2.72801	2.85312	-2.16632	-0.0194552	0.0188627	0	0.724144	0.297903	0.442568	0.642675	0.462365	0.3382	0.0768037	0.157901	0.164336	0.344744	0.300852	-0.32362	0.0545737	-0.955316	0.0812211	0.761502	-1.43614	-0.813695	-0.0807685	0.449891
390	0.0151754	0.0332196	0	-0.716383	-0.442532	5.3028	4.60799	5.31011	1.5391	1.00419	0.338298	0.160498	0.749352	0.218787	0.631903	-1.26829	0.196203	0.300327	0.72304	-3.53113	-3.08552	-3.18554	3.39832	2.29196	2.86609	-2.13503	-0.0680614	0.0150224	0	0.708647	0.253937	0.358206	0.518767	0.503728	0.340119	0.246527	0.0619152	0.113374	0.23148	0.343476	0.178104	0.0375525	-0.599438	0.0576889	0.484092	-1.30822	-0.46562	0.0160673	0.498751
389	0.0841394	0.030406	0	-0.70932	-0.506019	5.09528	4.81149	5.54636	1.66989	1.24636	0.400439	0.27328	0.552099	0.546618	0.745246	-2.4002	-0.00232335	1.22993	0.381673	-2.98333	-2.68994	-3.37149	2.95764	2.44889	2.87681	-2.27722	-0.0266934	0.013508	0	0.718124	0.218473	0.465976	0.565622	0.423458	0.673915	0.207716	0.0854792	0.148843	0.307113	0.309777	0.155469	-0.0752644	-0.479937	0.322887	0.0866043	-1.34429	-0.744541	-0.0409915	0.325375
388	0.0461706	0.0283355	0	-0.646677	-0.502179	5.31039	4.5908	5.56166	1.57469	1.1636	0.445737	0.272157	0.711032	0.459628	0.487301	-2.63461	-0.54672	16.7539	0.110175	-3.09333	-3.77744	-3.06405	3.42836	2.46018	2.72758	-2.18849	-0.0320681	0.0234503	0	0.675691	0.222768	0.298404	0.460047	0.53373	0.448714	0.239891	0.0771035	0.124791	0.363128	0.261069	-0.0409735	-0.13901	-0.0977344	-0.106605	0.885588	-0.967744	-0.568076	-0.160769	0.636198
387	0.0520097	0.0391789	0	-0.68917	-0.487948	5.26863	4.76928	5.55546	1.61447	1.08721	0.403896	0.2948	0.509017	0.425958	0.782844	-1.1941	-0.410524	0.0608996	15.8342	-3.23201	-3.52145	-3.0885	3.16514	2.97024	3.02499	-2.20164	-0.0522049	0.0160831	0	0.67467	0.164586	0.332751	0.596666	0.574593	0.389794	0.18115	0.100053	0.103042	0.31619	0.476089	-0.157218	0.104568	-0.482082	0.31541	0.394145	-1.04105	-0.670495	-0.130092	0.58652
386	0.0532684	0.0342197	0	-0.725595	-0.51851	5.17661	4.59936	5.6624	1.58777	1.18563	0.439788	0.40724	0.496579	0.45928	0.575694	-2.02406	0.295987	-0.657102	1.00911	-3.04322	-3.45476	-3.11633	3.25962	2.42383	2.63479	-2.14416	-0.00778061	0.0143246	0	0.694891	0.245087	0.375182	0.658509	0.689571	0.507647	0.208723	0.10693	0.0713267	0.312221	0.42241	0.0657111	-0.118815	-0.0104189	-0.0495427	0.452879	-0.972001	-0.663488	-0.176194	0.521095
385	0.0524163	0.0297212	0	-0.687045	-0.489605	4.98437	5.02099	5.32323	1.54237	1.06408	0.358663	0.244546	0.639027	0.522954	0.361395	-1.29474	-0.923389	-0.824821	17.277	-3.2225	-3.34054	-3.12316	3.22948	2.66664	2.5597	-2.21118	-0.0180337	0.0143931	0	0.581077	0.231143	0.269677	0.691887	0.489809	0.391667	0.141543	-0.0609898	0.139305	0.268634	0.466782	0.00958121	0.165912	-0.0233686	0.217239	-0.432731	-0.842689	-0.939033	-0.0440673	0.627069
384	0.059069	0.0338599	0	-0.654846	-0.38212	4.88244	4.52142	5.54079	1.31205	1.17117	0.43203	0.278285	0.667924	0.251065	0.888089	-1.58354	0.354926	0.317459	0.305956	-3.05124	-2.6721	-2.9021	3.23159	2.21968	2.53538	-2.26713	-0.0771435	0.019674	0	0.694895	0.342208	0.34235	0.57275	0.424697	0.365016	0.243362	0.101525	0.15483	0.439396	0.238829	0.22465	-0.00330332	-1.01702	0.393891	0.128449	-1.03306	-0.726825	0.178417	0.284933
383	0.00185469	0.0351674	0	-0.671423	-0.369022	5.27116	4.94942	5.18987	1.45504	1.44527	0.341703	0.249247	0.571984	0.634416	0.616944	-1.84997	-0.317303	-0.0938055	0.658144	-3.39243	-2.97675	-3.03107	3.08864	2.32483	2.81543	-2.24089	-0.0175922	0.0104815	0	0.589899	0.18508	0.421033	0.53051	0.465963	0.319859	0.270819	0.130272	0.103127	0.294775	0.309164	0.00678339	0.089782	-1.05372	0.554443	0.134167	-0.894801	-0.595092	-0.0259253	0.552323
382	0.0524636	0.0266426	0	-0.743971	-0.455704	5.2081	4.85228	5.40989	1.53411	1.12421	0.415202	0.320688	0.75579	0.350133	0.601683	-1.02423	-0.763821	0.975301	18.2891	-3.54306	-3.09728	-3.38931	2.77003	2.46161	2.99874	-2.2401	-0.0916907	0.0143367	0	0.58372	0.177746	0.429225	0.627702	0.416631	0.44443	0.102443	0.138947	0.0998034	0.281914	0.405443	0.112999	-0.0301669	-0.815079	0.103793	0.504158	-1.04504	-0.775229	-0.157	0.422408
381	0.0369512	0.0360642	0	-0.701264	-0.434041	5.49269	4.97068	5.80333	1.71253	1.41711	0.298423	0.258092	0.43648	0.485183	0.687794	-2.2061	-0.220471	0.221329	0.721108	-3.42506	-3.54372	-3.68259	3.12001	2.53467	2.9651	-2.2259	0.00267342	0.0159459	0	0.65295	0.192514	0.264618	0.676362	0.455838	0.546733	-0.0429446	0.00747852	0.119782	0.164649	0.44375	-0.0475017	0.231046	-1.38368	0.380414	0.0332411	-0.855792	-0.930638	0.118139	0.393017
380	0.0507164	0.0265506	0	-0.764503	-0.558777	5.17743	4.96889	5.57486	1.5645	1.4784	0.435633	0.218437	0.641926	0.285068	0.900329	-1.93006	-1.14956	-1.93727	17.0026	-2.73075	-3.43706	-3.25232	3.34277	3.23435	2.45467	-2.24719	0.0358946	0.0126584	0	0.711082	0.363274	0.417283	0.464569	0.503032	0.398457	0.0434472	0.0548656	0.0609766	0.198702	0.426132	-0.120956	0.0270749	-0.536262	0.767846	0.0359648	-0.796023	-0.877742	0.0437277	0.292326
379	0.00296117	0.0333522	0	-0.68484	-0.41476	5.23311	4.67116	5.72389	1.48352	1.37312	0.445621	0.198584	0.401296	0.447351	0.631176	-2.01224	-0.105975	0.0727426	16.9687	-3.1141	-2.92486	-3.10286	3.38346	2.96365	3.03694	-2.23442	-0.0659004	0.0193971	0	0.707991	0.313021	0.343961	0.644678	0.63528	0.401563	-0.0220133	0.0726588	0.149894	0.325184	0.202475	-0.178276	0.109101	-0.194874	0.392372	0.148206	-1.17383	-0.806347	-0.09645	0.617367
378	0.0935909	0.0371524	0	-0.644206	-0.346138	5.07175	4.82435	5.95212	1.62358	1.1263	0.479144	0.240242	0.489118	0.233257	0.624192	-2.55204	0.375103	0.818655	16.4574	-3.04516	-3.00468	-2.98442	3.37532	2.81597	2.75511	-2.24731	-0.0425026	0.0154839	0	0.645001	0.232593	0.373669	0.42158	0.457858	0.348837	0.0658404	0.0539856	0.153713	0.270123	0.437782	-0.136804	0.139069	-0.619114	0.71022	0.229718	-1.05099	-0.6672	0.0485891	0.507313
377	0.0458867	0.0292197	0	-0.704793	-0.4535	5.1276	4.87862	5.3734	1.40065	1.07557	0.36095	0.226246	0.661363	0.385521	0.506883	-1.64944	-0.21503	18.1024	0.0362553	-2.95557	-2.79143	-3.01414	3.02197	2.78978	3.05702	-2.20732	-0.099723	0.0187016	0	0.646903	0.171047	0.370076	0.435302	0.419602	0.505916	0.408686	0.067533	0.117208	0.376879	0.356279	0.20609	0.0911445	-0.633252	0.723473	0.592384	-0.862696	-0.927937	-0.0794211	0.327195
376	0.00144769	0.0313206	0	-0.730836	-0.523702	4.98821	4.60219	5.07138	1.44446	1.12851	0.411748	0.127822	0.67869	0.141958	0.5863	-1.60275	-0.712189	0.216554	17.804	-2.55188	-3.26692	-3.05589	3.51695	3.14049	2.83491	-2.09879	-0.0636363	0.0128114	0	0.618012	0.169431	0.390348	0.619034	0.466733	0.454107	0.165258	0.0430215	0.118295	0.392298	0.316881	0.0546423	-0.0270301	-0.919986	0.166529	0.359517	-1.07458	-0.456293	-0.085427	0.398955
375	0.0330461	0.0327015	0	-0.720415	-0.42491	4.84589	4.70973	5.22358	1.54606	1.02199	0.444663	0.300036	0.537477	0.458163	0.51073	-1.67382	0.236196	-0.0351929	15.9714	-2.97994	-2.87031	-2.66276	3.49893	2.66855	2.84887	-2.20605	-0.0957484	0.0149901	0	0.609203	0.157936	0.458531	0.538157	0.569808	0.380163	0.293116	0.129558	0.0461373	0.279683	0.307202	0.0245184	-0.14015	-0.249643	0.394833	0.475804	-0.957728	-0.495202	-0.160131	0.683209
374	0.0579129	0.0368542	0	-0.696725	-0.496069	5.44271	4.52391	5.50015	1.58618	1.31441	0.300803	0.2576	0.530546	0.275525	0.682536	-1.75906	-0.503858	-0.478006	16.0936	-3.75432	-3.4675	-3.78369	3.13963	2.34581	2.57676	-2.16387	-0.103416	0.0191315	0	0.646717	0.198804	0.308338	0.403325	0.464527	0.375702	0.171663	0.0732712	0.168688	0.25498	0.22439	0.0355803	0.332849	-0.887705	0.628811	0.350503	-1.25912	-0.844076	-0.132151	0.431264
373	0.0937071	0.0322029	0	-0.722234	-0.405054	5.51454	4.9736	6.41072	1.48773	1.25893	0.381759	0.227591	0.618422	0.470344	0.833238	-1.47821	-0.897506	-1.92698	-0.556231	-3.9228	-3.70323	-3.49484	3.03532	2.3145	2.78557	-2.23485	-0.0368876	0.020042	0	0.611438	0.230117	0.308392	0.52876	0.548327	0.52586	0.251648	0.046806	0.172786	0.358653	0.404537	-0.0590176	0.190831	-0.792612	0.0321058	-0.155504	-0.950316	-0.731348	-0.204966	0.52947
372	0.00776375	0.0327185	0	-0.737632	-0.469682	5.03888	5.35111	5.22539	1.69036	0.828818	0.435616	0.303202	0.533743	0.507829	0.666751	-1.6359	-1.15878	-0.878034	16.3674	-3.22204	-2.96289	-2.77105	3.15224	2.85029	2.65277	-2.15727	-0.0467184	0.014952	0	0.663515	0.1905	0.410634	0.435173	0.384096	0.396351	0.0399383	0.0957741	0.120295	0.246463	0.432215	0.0441372	0.343299	-0.849403	0.112715	-0.335314	-1.24356	-0.857074	-0.10522	0.600228
371	0.0220381	0.0345359	0	-0.65009	-0.372681	5.15044	4.75279	4.91382	1.37654	1.0838	0.463215	0.294267	0.574827	0.143296	0.856159	-1.74915	0.0852102	-1.04534	-0.157327	-2.77274	-2.68199	-3.01031	3.20162	3.07808	2.71739	-2.25086	-0.0355645	0.0201356	0	0.609719	0.244961	0.28205	0.374674	0.466031	0.322385	0.126869	0.0894884	0.180176	0.310016	0.400733	0.0478082	0.346606	-0.503045	0.140815	-0.0972971	-1.17387	-0.653576	-0.074026	0.662278
370	0.0401202	0.0345941	0	-0.702037	-0.37927	5.16369	4.76958	5.30317	1.5813	1.35283	0.332515	0.175978	0.593045	0.292335	0.655015	-1.9704	-0.458407	-0.0160238	16.0866	-3.04987	-3.1012	-2.98482	3.4294	2.54179	2.40524	-2.20294	-0.115224	0.013562	0	0.575653	0.197074	0.423888	0.564998	0.486977	0.490025	0.0622185	0.044909	0.11313	0.247285	0.396461	-0.0374989	-0.0290578	-0.211687	0.144807	-0.0641738	-0.964728	-0.625675	0.0222543	0.680232
369	0.0380369	0.031108	0	-0.680489	-0.392236	5.26738	4.39296	5.64532	1.56838	1.05081	0.367582	0.248329	0.529516	0.551009	0.888576	-1.02797	-0.707924	-0.745966	17.4195	-3.15955	-3.23443	-3.59899	3.34155	2.31474	2.56808	-2.14184	-0.0620094	0.0138361	0	0.619883	0.322015	0.307403	0.475545	0.474546	0.426968	0.119676	0.0478913	0.136382	0.179711	0.163888	-0.123441	-0.0351788	-0.562533	0.163511	0.19811	-0.966017	-0.498222	-0.0958656	0.489426
368	0.0178673	0.027527	0	-0.699967	-0.48642	5.4014	4.61311	5.27895	1.39537	1.27391	0.491486	0.264909	0.63165	0.26381	0.675065	-1.79823	-0.146361	-0.973154	-0.0212658	-2.88403	-3.16057	-3.55823	3.09838	2.84622	2.67659	-2.19971	-0.0685719	0.0140865	0	0.667514	0.221025	0.407275	0.510436	0.426156	0.486121	0.291308	0.0834934	0.0103351	0.323124	0.355463	0.167616	0.142104	-0.500718	0.334389	0.0316629	-1.09012	-0.636087	-0.102555	0.547355
367	0.0311764	0.0330209	0	-0.727363	-0.473826	5.27738	4.61641	5.54144	1.46958	1.07926	0.315202	0.294745	0.588259	0.406759	0.658669	-1.70003	-0.790284	-0.82259	0.94978	-3.16939	-3.11695	-3.30775	2.98752	2.83427	2.63774	-2.16213	0.00354536	0.0202698	0	0.716681	0.247908	0.478878	0.517067	0.549351	0.488347	0.203355	0.0332157	0.110347	0.303187	0.383059	0.103778	0.0622801	0.0613752	-0.0363082	0.244809	-1.28476	-0.763058	-0.113805	0.159928
366	0.0768856	0.0289707	0	-0.798638	-0.542713	5.16719	4.55795	5.68372	1.4447	1.15815	0.425689	0.271036	0.773397	0.228802	0.555578	-2.01336	-0.287788	0.192106	16.4123	-2.77799	-2.99936	-3.15719	3.29293	2.14687	2.60084	-2.16243	-0.0679835	0.0175184	0	0.620421	0.202586	0.419304	0.628583	0.348661	0.41362	0.317708	0.116282	0.207555	0.202237	0.330199	0.0419318	0.0760571	-0.625179	0.296476	0.279088	-1.16141	-0.803608	0.0496933	0.5166
365	0.0869235	0.0324278	0	-0.712689	-0.484763	5.01715	4.78061	5.20295	1.52508	1.09611	0.418116	0.297251	0.608297	0.377656	0.616478	-1.67078	-0.523205	-1.05363	0.585359	-2.94516	-3.18677	-3.37565	2.87891	2.84946	3.11318	-2.25292	-0.138698	0.0162052	0	0.623257	0.269624	0.387667	0.510306	0.49184	0.416499	0.325409	0.175536	0.101242	0.220256	0.258923	0.0995148	0.00037176	-0.567453	0.164285	-0.549574	-1.30907	-0.611594	0.102882	0.401134
364	0.0779225	0.035414	0	-0.624476	-0.395948	5.68314	4.9648	5.83957	1.6605	0.954869	0.407068	0.270825	0.606017	0.248767	0.652082	-1.43508	-1.13888	-0.824753	15.8378	-3.67075	-3.74998	-3.61286	3.02474	2.77117	2.731	-2.2191	-0.051477	0.0188097	0	0.728023	0.248747	0.337011	0.594675	0.429805	0.215933	0.312724	0.0467627	0.192181	0.314376	0.308361	0.0632246	0.350649	-0.248375	0.0194093	0.491299	-1.38565	-0.59109	-0.143715	0.42197
363	0.0260758	0.0307204	0	-0.682798	-0.430528	5.31043	4.63194	5.54113	1.81096	1.19664	0.266673	0.261199	0.594312	0.410359	0.562086	-1.76216	-0.623646	1.10362	1.22472	-3.44783	-3.46487	-3.61538	3.01695	2.85631	2.58175	-2.22738	-0.0753989	0.0195962	0	0.632843	0.161613	0.411046	0.428261	0.513717	0.572536	0.085287	0.164829	0.105409	0.297489	0.355665	0.0543034	-0.0150414	-0.387535	0.532351	-0.0474007	-0.93172	-0.755718	-0.136377	0.321606
362	0.0439731	0.031777	0	-0.660849	-0.477479	5.14233	4.56472	5.68143	1.5383	1.27994	0.335783	0.151676	0.698975	0.291833	0.698173	-2.42368	-0.366648	2.15947	17.7586	-3.03847	-3.46423	-3.20951	2.98455	2.61311	2.69073	-2.20264	-0.108576	0.0184352	0	0.699908	0.137504	0.323425	0.367256	0.501849	0.331433	0.124527	0.0303658	0.113438	0.312571	0.391577	-0.0788608	0.101871	-0.937373	0.543664	-0.0665552	-1.01438	-0.593082	-0.291174	0.481039
361	0.00017201	0.0295314	0	-0.7273	-0.380177	5.4089	4.83838	5.66481	1.42823	1.08947	0.456472	0.22291	0.705106	0.265244	0.738112	-2.192	-0.551493	-0.0462062	0.159476	-3.45739	-3.34989	-3.47635	3.22728	2.48902	2.92085	-2.19677	-0.0641412	0.0176578	0	0.636211	0.199734	0.377901	0.569541	0.418779	0.442369	0.327717	0.027395	0.212357	0.404333	0.383317	0.123142	0.241076	-1.24793	0.0167262	0.389545	-1.23167	-0.712736	-0.25207	0.196095
360	0.0386129	0.0284996	0	-0.687337	-0.427493	5.09525	4.38838	5.63093	1.52705	1.08065	0.364814	0.306278	0.685313	0.47232	0.951838	-1.53515	-0.269741	0.436963	1.34497	-2.34424	-3.31931	-3.14617	3.39866	3.03983	2.86567	-2.20413	-0.0335023	0.0147572	0	0.644185	0.292109	0.472692	0.557362	0.432812	0.410309	0.238831	0.101235	0.0699103	0.33815	0.271309	0.203969	0.0153126	-0.579216	0.22827	-0.187652	-1.10491	-0.939489	-0.0565083	0.420149
359	0.0594374	0.0294428	0	-0.647196	-0.542615	5.33906	4.3027	5.60596	1.49658	1.06945	0.340826	0.340146	0.704408	0.399491	0.647251	-1.67476	0.335379	0.992593	-0.613654	-3.48623	-3.72401	-3.35409	2.81809	2.49894	2.91705	-2.25957	-0.0746179	0.0163086	0	0.652966	0.155443	0.337001	0.548683	0.427246	0.359827	0.241533	0.0236434	0.164267	0.27975	0.115292	0.0568416	0.316752	0.121692	0.0373262	-0.0697399	-0.974741	-0.49748	0.0614692	0.526323
358	0.0677812	0.0309044	0	-0.698341	-0.462082	5.44718	4.93167	5.2644	1.64082	1.3535	0.354745	0.36998	0.637183	0.244732	0.776486	-2.05842	-1.03546	-0.0635997	0.0400847	-3.30711	-2.97795	-2.97279	3.54768	2.50962	2.53373	-2.30473	-0.0494774	0.0173454	0	0.679326	0.213807	0.371378	0.474277	0.542766	0.335233	0.206548	0.0392368	0.172027	0.256449	0.221594	0.0741789	0.0694532	0.315677	0.225317	0.30964	-1.21613	-0.437051	-0.244179	0.269075
357	0.113379	0.0339155	0	-0.654667	-0.289856	4.99162	4.38415	5.11327	1.33451	1.29322	0.42927	0.154059	0.502075	0.238553	0.766277	-1.1456	0.610727	-0.54977	16.5361	-2.87334	-3.01169	-3.11323	3.03235	2.73697	2.78525	-2.30272	-0.0630228	0.0168437	0	0.675229	0.266709	0.259728	0.555677	0.670924	0.543157	0.315329	0.0537884	0.1645	0.214975	0.347147	0.154256	0.162773	-0.896588	0.478166	0.149359	-1.02111	-1.09459	-0.0306847	0.56268
356	0.0509445	0.0318497	0	-0.650332	-0.398813	5.23902	4.81193	5.33492	1.52298	1.03135	0.365587	0.270362	0.784151	0.541513	0.716904	-1.30652	-0.51235	-0.357785	0.400672	-3.09946	-3.30535	-3.22045	3.08407	3.04412	2.56535	-2.19095	-0.0846658	0.0179843	0	0.629007	0.251873	0.386364	0.693275	0.564549	0.490934	0.266117	0.0424185	0.140693	0.41664	0.439124	0.234163	0.0857717	-1.02373	0.0402593	-0.727601	-1.26706	-0.523931	-0.167137	0.455137
355	0.036468	0.0351561	0	-0.670824	-0.37383	5.14095	4.60687	5.37939	1.52599	1.25005	0.372602	0.284698	0.639022	0.19812	0.648836	-1.95682	-1.29343	-0.290118	0.562105	-3.05271	-3.30089	-3.25908	3.26905	2.26653	2.67369	-2.17983	-0.0591951	0.0201119	0	0.674683	0.258684	0.409322	0.519556	0.421306	0.340577	-0.0214491	0.121787	0.0955776	0.345409	0.26806	-0.230583	0.333997	-1.08244	0.0237459	-0.0320353	-1.28645	-0.725928	0.00605633	0.461755
354	0.0248647	0.033779	0	-0.759303	-0.454053	5.05066	4.67123	5.29255	1.58733	1.05576	0.317572	0.25047	0.586482	0.39338	0.615638	-1.95235	-0.0159834	-0.150971	0.97933	-3.19121	-3.20718	-2.82905	3.2695	2.44798	2.72603	-2.14419	-0.117444	0.0148317	0	0.665004	0.196605	0.463882	0.619529	0.451966	0.454872	0.06703	0.0349188	0.136702	0.281803	0.523381	0.0566433	0.225071	-0.0853543	0.21738	-0.32351	-1.01642	-0.751186	-0.0494758	0.50193
353	0.0424798	0.0295702	0	-0.709847	-0.445745	5.61571	4.79561	5.92663	1.50642	1.01929	0.497557	0.250837	0.763343	0.367076	0.430752	-1.77271	0.226505	-0.757317	0.127912	-3.69896	-3.77043	-3.5071	3.179	2.58499	2.611	-2.17386	-0.109724	0.0190616	0	0.666866	0.251408	0.449452	0.438096	0.500604	0.431986	0.139216	0.180254	0.149223	0.196131	0.319213	-0.0195553	0.186553	-0.547215	1.01671	0.242754	-1.17098	-1.12021	-0.156962	0.448897
352	0.0231775	0.0273056	0	-0.698418	-0.418503	5.37421	4.5754	5.55334	1.42741	1.12969	0.337994	0.289227	0.62147	0.252181	0.595111	-2.04583	0.206912	-0.253943	0.306072	-3.28019	-3.62461	-3.03338	2.99041	2.51313	2.62981	-2.21496	0.00154483	0.0152516	0	0.758839	0.286035	0.450289	0.617912	0.575309	0.449917	0.156059	0.129033	0.114559	0.325965	0.076006	0.171505	0.0943405	-1.00107	-0.223977	0.511195	-1.32112	-0.583064	-0.0516091	0.486072
351	0.0523736	0.0337293	0	-0.752506	-0.499223	5.06997	4.72171	5.77308	1.62324	1.26362	0.350102	0.267693	0.529926	0.333925	0.622335	-1.73417	-0.212508	0.349361	16.4981	-3.15718	-3.49848	-3.22924	3.20924	2.50398	2.61225	-2.19286	0.0189838	0.0164704	0	0.735241	0.184446	0.384731	0.392355	0.349761	0.407635	0.192884	0.108213	0.197088	0.318198	0.405766	0.0857881	0.33016	-1.02227	0.617484	-0.209127	-1.04092	-0.950169	-0.0825579	0.487477
350	0.0687422	0.0326445	0	-0.634922	-0.448722	5.17657	4.61551	5.68336	1.56572	1.34745	0.481653	0.169186	0.541333	0.40993	0.72126	-1.5514	-1.79331	0.730994	15.8183	-2.84333	-3.20009	-3.23528	2.87733	2.92682	2.67546	-2.27426	0.00243497	0.0197588	0	0.612026	0.173989	0.348257	0.572191	0.551592	0.402681	0.181669	-0.0328041	0.174986	0.328902	0.305307	0.160125	0.145156	-0.644466	-0.157978	0.074689	-1.14504	-0.699841	-0.00989801	0.373631
349	0.0497676	0.0276478	0	-0.707771	-0.472618	5.59774	5.12039	6.52668	1.46267	1.11596	0.338022	0.102602	0.502573	0.353876	0.856	-1.21976	-1.20685	-0.434708	0.407864	-4.28218	-3.29537	-3.56152	3.22055	3.11392	2.45679	-2.20943	-0.0590071	0.0186579	0	0.792351	0.295349	0.404738	0.552546	0.60593	0.362985	0.0223882	0.0955209	0.118221	0.224488	0.332062	-0.0119557	0.165449	-0.367001	-0.0605301	0.576156	-1.68725	-0.680519	-0.0792621	0.363749
348	0.0880548	0.0387872	0	-0.682319	-0.375441	5.04944	5.01684	5.2242	1.5531	0.979978	0.316952	0.226088	0.549529	0.377939	0.616212	-1.54029	-0.395635	-1.33264	0.194893	-2.98048	-3.11287	-2.90907	3.06522	1.80249	2.79496	-2.25185	6.664e-05	0.0156337	0	0.676911	0.234026	0.279543	0.524599	0.593634	0.306603	0.178834	-0.0429002	0.189312	0.336935	0.436536	-0.109056	0.0923348	-0.145319	0.34618	0.273739	-1.48599	-0.707325	0.0588862	0.368495
347	0.0242804	0.0326	0	-0.71573	-0.379621	5.42042	4.91969	5.59446	1.45848	1.09588	0.398783	0.230927	0.503043	0.159413	0.570248	-1.35938	-1.22436	-2.06434	16.7959	-3.22819	-2.85327	-3.39864	2.79713	2.53553	2.63846	-2.1657	-0.00931707	0.0170184	0	0.684755	0.179927	0.437655	0.590502	0.497517	0.578506	0.22234	0.0217574	0.106345	0.403414	0.440588	0.223562	-0.170498	-0.571934	0.46525	0.512533	-1.46962	-0.572348	-0.193899	0.515461
346	0.0402385	0.0379277	0	-0.688627	-0.432986	5.36092	5.00071	5.67223	1.37072	1.20898	0.374763	0.156617	0.577046	0.25391	0.487358	-1.9371	-0.139359	0.0458752	1.01927	-3.39768	-3.29415	-3.48575	3.36992	2.67087	2.77343	-2.25798	-0.0870657	0.00903533	0	0.646018	0.178268	0.290529	0.405795	0.485318	0.315486	0.0981761	0.0613589	0.063613	0.255161	0.273713	-0.00500339	0.0141382	-0.570309	0.0743681	-0.0855082	-0.682421	-0.293522	0.11421	0.319891
345	0.00424029	0.0360793	0	-0.66224	-0.489707	5.34244	4.68135	6.26235	1.46015	1.11403	0.430016	0.121321	0.764692	0.347713	0.726826	-1.20832	0.0379367	1.23983	17.195	-3.0968	-3.97152	-3.30206	3.49993	2.66132	2.74527	-2.23065	-0.133089	0.0127035	0	0.559142	0.121698	0.317763	0.539712	0.556102	0.434946	0.293748	0.0565743	0.217889	0.274326	0.421322	0.0679204	0.233569	-0.448343	0.02804	0.417765	-1.3307	-0.452245	-0.292843	0.655903
344	0.0722251	0.0314452	0	-0.685607	-0.372928	5.22297	4.47994	5.21198	1.64349	1.10051	0.450314	0.317263	0.61157	0.257721	0.535985	-1.80092	-0.775257	0.808384	1.1971	-2.8054	-3.40875	-3.10771	2.69575	3.17533	2.9443	-2.28354	-0.0269454	0.0154844	0	0.663303	0.185054	0.282757	0.428847	0.536343	0.359363	0.103491	-0.00969208	0.153287	0.309072	0.0149655	0.159451	0.110404	-0.0978923	0.204915	0.0481855	-1.44131	-0.464423	-0.159952	0.452702
343	0.0757913	0.0353881	0	-0.67119	-0.540295	5.06697	4.65052	5.21691	1.54389	1.3295	0.368814	0.271287	0.536345	0.272172	0.71713	-1.91628	-1.04919	-1.62806	0.823224	-3.12043	-2.4706	-2.82954	3.17211	2.74591	2.74508	-2.23394	-0.0701851	0.0157419	0	0.704086	0.228948	0.334437	0.740879	0.477727	0.474215	0.162083	0.05055	0.156605	0.331903	0.431627	0.177652	0.174522	-0.849929	0.205182	0.3387	-1.0509	-0.932138	-0.198981	0.320502
342	0.0336896	0.0291999	0	-0.725805	-0.401922	5.05544	5.09241	5.37173	1.47154	1.21765	0.342723	0.361233	0.478195	0.200984	0.728197	-1.85986	-0.457556	0.264896	0.506495	-2.68582	-3.65791	-3.03088	3.38964	2.76052	2.82617	-2.21982	-0.0367031	0.0127519	0	0.647228	0.233537	0.549028	0.697584	0.570895	0.555584	0.232661	0.0795718	0.0879416	0.313848	0.265381	0.0423685	-0.292419	-0.139431	0.521944	0.0272759	-1.12204	-0.608532	0.10942	0.214223
341	0.0394265	0.0301519	0	-0.722173	-0.468138	5.26323	4.68924	5.94201	1.57486	0.917267	0.444605	0.22624	0.481355	0.473198	0.708913	-1.7658	-0.799626	-0.134933	17.1678	-3.12604	-3.43274	-3.44898	3.60161	2.26998	2.64708	-2.22139	-0.0309323	0.01928	0	0.723418	0.268784	0.412183	0.419409	0.463313	0.326638	0.270798	0.0764041	0.170496	0.210885	0.399496	-0.00296019	0.142155	-0.77458	0.401975	-0.159538	-1.24402	-0.801689	-0.110855	0.38482
340	-0.0214889	0.0341372	0	-0.638049	-0.4653	5.19749	4.83062	5.43212	1.46772	1.27529	0.424686	0.286998	0.644072	0.516864	0.602804	-1.86723	-0.973519	-0.765785	-0.148947	-2.96655	-3.36773	-3.24674	3.28908	3.11565	2.56634	-2.16152	-0.0842343	0.0215446	0	0.611433	0.207886	0.298656	0.577126	0.53399	0.576769	0.0564067	0.0909412	0.107841	0.217118	0.469541	-0.0507158	-0.049362	-0.140806	0.654922	-0.0311963	-0.832002	-0.68709	0.135252	0.533898
339	-0.00381339	0.0320785	0	-0.698038	-0.425412	5.06117	4.81198	5.52574	1.55499	1.31048	0.423273	0.285814	0.460113	0.520414	0.804453	-1.98465	-0.469815	-0.26023	-0.0971129	-3.05882	-2.85009	-3.19463	3.12266	3.0055	2.64874	-2.16694	-0.0856313	0.0128218	0	0.689397	0.199047	0.418481	0.545732	0.510281	0.371422	0.0840047	0.0507741	0.149222	0.276845	0.321997	-0.0140423	-0.0104518	-0.209131	-0.0244226	0.342434	-1.31014	-0.536681	0.0263148	0.468837
338	0.0425493	0.0352374	0	-0.706507	-0.452043	5.42535	4.81294	5.63079	1.64068	1.17117	0.415881	0.210996	0.665748	0.42255	0.719732	-1.7944	-0.42601	0.423328	-0.177036	-3.30007	-3.64174	-3.02464	3.04929	2.50354	3.06604	-2.28179	-0.0451937	0.0151433	0	0.739634	0.313601	0.395431	0.468759	0.551932	0.402228	0.236715	0.104714	0.146514	0.326263	0.316635	-0.0914467	0.206853	-0.481107	0.187917	0.246713	-0.884453	-0.703483	0.00530067	0.545947
337	0.0162727	0.0316127	0	-0.732896	-0.414775	5.18933	4.92765	5.70477	1.39567	1.22159	0.374899	0.287475	0.498726	0.428215	0.701706	-2.05291	-0.568124	0.154293	16.1985	-2.85509	-3.4195	-3.38598	3.36403	2.93762	2.77597	-2.1885	-0.0561479	0.0177032	0	0.668267	0.232345	0.351645	0.58259	0.502433	0.581878	0.19324	0.0131451	0.0987847	0.288914	0.322435	-0.0384612	-0.0894881	-0.503997	0.119458	0.232613	-1.10574	-0.568627	0.0160795	0.355734
336	0.0157484	0.0313452	0	-0.719883	-0.494576	5.03896	4.84627	5.77028	1.55972	1.22443	0.439093	0.20431	0.719001	0.47824	0.744144	-1.65153	-0.820351	0.0249258	0.808027	-2.57934	-3.33238	-3.19538	2.98819	2.80677	2.71384	-2.12294	0.0383942	0.0185998	0	0.644433	0.175583	0.363517	0.534341	0.495183	0.330967	0.192178	-0.0367601	0.0823724	0.21152	0.389155	0.0867891	0.13809	-0.660536	-0.0748976	0.326402	-0.950437	-0.575313	0.0906413	0.563543
335	0.0674087	0.034367	0	-0.70726	-0.393951	5.40904	4.54592	5.75837	1.36381	1.22206	0.454455	0.285207	0.760062	0.303464	0.883747	-1.10393	-1.3509	-1.07423	0.951411	-3.2019	-3.35353	-3.68941	3.41932	2.23325	2.73499	-2.25063	-0.101531	0.0160854	0	0.658487	0.234992	0.422712	0.547355	0.445805	0.362809	0.282326	0.0819625	0.120453	0.357149	0.282909	-0.0674035	0.0392128	-0.42689	0.372766	-0.186764	-1.1742	-0.591194	-0.0204414	0.438302
334	0.104297	0.0331251	0	-0.746952	-0.437678	5.23168	4.89729	5.17576	1.4585	1.02578	0.471944	0.234997	0.534754	0.455619	0.730231	-0.987551	-0.152015	-0.861556	15.713	-2.96959	-3.25767	-3.50751	3.2254	2.51141	2.58503	-2.21096	-0.0595807	0.017496	0	0.626807	0.216724	0.385329	0.546999	0.489789	0.30001	0.135621	0.118465	0.0241284	0.363355	0.265835	-0.14268	0.0417283	-0.257152	-0.391136	-0.0354392	-0.975266	-0.611593	-0.16576	0.441072
333	0.0556095	0.0318582	0	-0.680907	-0.392529	5.19702	4.71259	5.28465	1.51465	1.10255	0.426199	0.186719	0.531953	0.299058	0.671138	-1.25917	-0.943284	0.182182	-0.413379	-3.7775	-3.11253	-3.17295	3.08542	2.66928	3.03185	-2.22644	-0.00034562	0.0167471	0	0.654633	0.235311	0.359715	0.556265	0.651161	0.497452	0.203986	0.0658684	0.131492	0.365292	0.163871	0.161393	0.124596	-0.666568	0.268361	0.63642	-1.21912	-0.574882	-0.218323	0.571121
332	0.0545173	0.0315087	0	-0.681681	-0.431604	5.13937	5.08128	5.6732	1.4076	1.20899	0.39593	0.27674	0.592192	0.245509	0.741379	-2.42094	-1.16177	0.397808	0.801542	-2.98742	-2.77508	-2.88655	3.06349	2.44242	2.723	-2.27845	-0.0248306	0.0215238	0	0.631209	0.211679	0.157648	0.508086	0.419114	0.451991	0.0767891	0.062419	0.0963637	0.235459	0.699244	0.0267975	0.323023	-0.753857	0.0388925	0.0470078	-0.981603	-0.662213	-0.246988	0.520927
331	0.07058	0.034586	0	-0.638645	-0.339244	5.18285	4.53944	5.49779	1.4937	1.11122	0.444023	0.183117	0.684829	0.476738	0.425728	-1.3435	-1.05387	-0.129882	17.0213	-2.70393	-2.38191	-3.40153	3.06525	2.73296	3.04481	-2.26051	-0.0444335	0.0202751	0	0.652051	0.23225	0.42999	0.540638	0.419054	0.453663	-0.0442832	0.108051	0.037595	0.259521	0.106499	-0.0565628	0.199353	-1.30422	0.599586	0.160092	-1.05229	-0.869133	-0.408517	0.326271
330	0.00592549	0.0297173	0	-0.70389	-0.490324	5.49048	4.81789	6.3006	1.51662	1.04974	0.420159	0.162296	0.665519	0.42658	0.558466	-1.66796	-0.103849	-0.81905	0.709601	-3.14655	-4.27234	-3.46677	3.48761	2.78661	2.72109	-2.1746	-0.103296	0.017685	0	0.635444	0.248413	0.274748	0.464536	0.423473	0.323112	0.231178	0.0596808	0.206789	0.351908	0.336119	-0.166839	0.382739	-1.0032	0.810153	-0.2815	-0.997015	-1.08455	0.0126836	0.528778
329	0.0154254	0.0346222	0	-0.659684	-0.388274	5.52835	4.70115	5.1594	1.55111	1.43272	0.453443	0.265024	0.398505	0.688716	0.513532	-2.08966	0.00204345	-0.426119	0.922016	-3.25138	-3.43403	-3.14895	3.27504	2.38615	2.69737	-2.27661	-0.0320602	0.0158322	0	0.655433	0.253764	0.320583	0.47877	0.527738	0.239087	0.299727	0.00210464	0.130943	0.384553	0.293914	0.104584	0.380126	-0.648589	0.283269	-0.307296	-1.25592	-0.720522	-0.122289	0.640844
328	0.0303945	0.0254518	0	-0.745834	-0.366402	5.14759	4.68209	5.64041	1.46299	1.268	0.332859	0.270196	0.692086	0.418587	0.767602	-2.06033	-0.069542	-0.107519	0.738254	-3.46657	-3.32499	-3.40358	3.16858	2.43398	2.7585	-2.188	-0.0836018	0.0147402	0	0.709167	0.309622	0.370989	0.568711	0.585363	0.487704	0.308817	0.0840999	0.141841	0.351432	0.412725	0.0100429	0.0184754	-0.780548	0.575012	0.476313	-1.03951	-0.801103	-0.243172	0.386112
327	-0.00567677	0.0340677	0	-0.76024	-0.419514	5.089	4.98716	5.39472	1.51498	1.04728	0.32797	0.239616	0.590352	0.393343	0.712017	-1.75881	-1.31496	-0.416339	0.49931	-3.12696	-3.33817	-3.24387	2.87446	2.39313	2.97758	-2.14115	-0.0524818	0.0171239	0	0.637607	0.20885	0.463352	0.532036	0.494758	0.292747	0.105584	-0.00608746	0.0914767	0.284946	0.201135	0.0256029	0.0156811	-0.487454	0.139596	0.468136	-1.19393	-0.81798	0.0771236	0.486259
326	0.0382188	0.0350615	0	-0.647951	-0.357768	5.38348	4.90752	5.76917	1.72705	0.971322	0.443555	0.195523	0.560972	0.500373	0.772904	-1.33858	-0.270924	-0.827482	-0.457137	-3.62136	-3.61151	-3.66633	2.89908	2.11048	2.60684	-2.3047	-0.114965	0.0182646	0	0.637133	0.197959	0.269454	0.447278	0.511079	0.297824	0.113395	0.0851799	0.162765	0.216332	0.318859	0.0271967	0.350898	-0.685797	-0.0326534	-0.0326933	-1.15797	-0.772122	-0.00545255	0.628482
325	0.0227011	0.0263661	0	-0.744825	-0.439927	5.40721	4.6973	5.50128	1.49707	1.01103	0.331462	0.190361	0.540862	0.27713	0.704982	-2.18497	0.612822	0.0854088	16.0514	-2.80281	-3.27636	-3.00037	3.23855	2.72689	2.75241	-2.21241	-0.0133324	0.0162302	0	0.689261	0.305466	0.346699	0.495296	0.473596	0.269003	0.103701	-0.00267033	0.103428	0.248698	0.382129	0.00217185	0.0991017	-0.185837	0.513448	0.0786366	-0.881986	-0.892331	0.1454	0.569295
324	0.061651	0.0353913	0	-0.66363	-0.460075	5.18432	5.01122	5.2775	1.63271	1.25601	0.374091	0.151672	0.555841	0.377215	0.584318	-1.85153	-1.40024	0.0137319	-0.142972	-3.09863	-2.9426	-2.88016	3.34658	2.81288	2.38139	-2.21018	-0.101043	0.0162444	0	0.689177	0.223253	0.293086	0.502273	0.513172	0.273664	0.199598	0.0630392	0.13516	0.370937	0.289077	0.0787354	0.0922398	-0.949188	0.354136	-0.272847	-1.07887	-0.521218	0.0567168	0.142789
323	0.080263	0.0279853	0	-0.699867	-0.488362	5.16076	4.7947	5.36349	1.38092	1.3283	0.384368	0.345948	0.595564	0.169575	0.385831	-1.98354	-0.917998	-0.782879	0.950281	-2.73162	-2.9829	-2.94279	3.07045	3.03753	2.44409	-2.18313	0.0334877	0.0178458	0	0.672005	0.17426	0.356962	0.545862	0.540505	0.420548	0.28293	0.0496718	0.080471	0.263692	0.424828	0.119381	-0.0329597	-0.379141	0.769942	0.249945	-1.25873	-0.718771	-0.324005	0.291694
322	-0.0190871	0.0298447	0	-0.678836	-0.485918	5.22542	4.88737	5.48903	1.71018	1.09764	0.34463	0.259076	0.655537	0.523913	0.358951	-2.38239	0.342297	-0.315804	0.632578	-3.23519	-2.8038	-3.4467	3.15852	2.77381	2.37643	-2.12295	-0.0350985	0.0190395	0	0.613295	0.250235	0.392311	0.421269	0.447128	0.394238	0.222082	-0.0359589	0.197205	0.164136	0.367025	-0.135599	0.170149	-0.525531	0.548488	0.390128	-1.04812	-0.813909	-0.193356	0.494869
321	0.030386	0.0289196	0	-0.707888	-0.521403	4.86967	4.62601	5.37355	1.48299	1.1919	0.351349	0.184099	0.648108	0.510138	0.625108	-1.33165	-0.535215	-0.586095	16.7954	-2.79928	-2.94272	-3.06649	3.53278	3.17019	2.82782	-2.09922	0.00094909	0.0173094	0	0.637163	0.178188	0.265462	0.521322	0.504096	0.450017	0.239638	0.0714607	0.198543	0.402445	0.497564	0.169961	0.249569	-0.567753	0.154103	0.296421	-1.35855	-0.61978	-0.295894	0.248554
320	0.0133815	0.0332515	0	-0.652428	-0.40629	5.11053	4.75559	5.318	1.51955	1.3489	0.48241	0.246827	0.64742	0.377928	0.66822	-2.50037	-0.822191	-0.66685	0.755407	-2.99272	-3.21983	-2.95799	3.17724	2.42387	2.63929	-2.22791	-0.0486952	0.0202347	0	0.62442	0.224642	0.33105	0.466129	0.354185	0.354098	0.276978	0.0835263	0.133313	0.185912	0.107126	0.0291415	0.231558	-0.933192	-0.0991822	0.182608	-0.902576	-0.710024	-0.0117344	0.359345
319	0.0319615	0.0318483	0	-0.714171	-0.511012	5.62242	4.79413	5.18134	1.42715	1.31672	0.441806	0.267363	0.607159	0.249481	0.680843	-1.97296	0.0164572	0.0569855	18.8867	-3.69434	-3.55049	-3.67458	3.73289	2.87595	2.79564	-2.15054	-0.0133885	0.017504	0	0.678668	0.251752	0.265775	0.60759	0.553588	0.361624	0.312503	-0.0045829	0.1677	0.388624	0.309147	0.0329106	0.0976853	-0.427554	-0.204682	0.564986	-0.683391	-0.257889	-0.177225	0.312001
318	0.0534403	0.0356598	0	-0.703364	-0.484145	5.18231	4.81858	5.59799	1.39635	1.239	0.344486	0.334977	0.711718	0.194547	0.546785	-1.62358	0.141293	17.4651	17.3634	-3.05887	-3.32761	-3.36051	3.16643	2.95602	3.05503	-2.30495	-0.0757738	0.0195246	0	0.639605	0.200797	0.329215	0.472075	0.364388	0.389534	0.200911	0.0684235	0.180107	0.263934	0.284572	0.0545803	0.305903	-0.208904	0.771772	-0.29673	-0.955739	-0.81278	0.0602902	0.577661
317	0.00838059	0.033269	0	-0.721047	-0.436983	5.08286	5.18809	5.25197	1.64799	1.10984	0.378619	0.341621	0.660316	0.375131	0.684761	-1.34727	-1.12182	-2.0429	15.6137	-3.03585	-2.7175	-2.89375	3.18712	2.68072	2.77174	-2.2621	-0.0863621	0.0177283	0	0.741992	0.274455	0.340276	0.501725	0.521908	0.351291	0.230092	0.133098	0.0991631	0.321562	0.392519	-0.1062	0.259585	-0.529997	0.202695	0.665412	-1.33754	-0.74537	-0.104162	0.503433
316	0.0289622	0.0362091	0	-0.68935	-0.376517	5.52077	4.97122	5.59299	1.55257	1.19261	0.348172	0.28406	0.545032	0.305908	0.840314	-1.67479	-0.721843	0.519844	0.450577	-3.39704	-4.01243	-3.12458	2.97816	2.79446	2.62114	-2.22291	-0.028742	0.0144666	0	0.731145	0.295144	0.421427	0.616206	0.562779	0.407288	-0.00798123	0.156079	0.141251	0.312385	0.213631	0.168813	0.0349577	-0.890298	0.559007	-0.272609	-0.977733	-0.863471	0.0931183	0.285783
315	0.0114648	0.0356486	0	-0.723848	-0.544737	5.19101	4.89727	5.42594	1.59393	1.03755	0.420073	0.269166	0.6389	0.675005	0.701597	-1.85582	-0.666479	0.274519	16.1549	-2.85174	-3.12698	-3.02111	3.30849	2.52465	2.58878	-2.20325	-0.0342752	0.0236023	0	0.648334	0.20974	0.351199	0.555694	0.488912	0.44571	0.245536	0.053709	0.151112	0.290363	0.268721	0.0444631	-0.0743432	-0.60023	0.0877486	0.0985631	-0.939799	-0.806454	0.053743	0.279628
314	0.126836	0.0349114	0	-0.714386	-0.469458	5.05569	4.95158	5.7022	1.62067	1.15215	0.396357	0.283339	0.634264	0.42208	0.774035	-2.04073	-1.65871	-0.483809	16.925	-2.90437	-3.34744	-3.03328	3.35126	2.30122	3.15559	-2.27419	-0.0053405	0.0137992	0	0.673041	0.224922	0.444406	0.544662	0.515849	0.372706	0.146223	0.0211916	0.0660518	0.385114	0.463985	-0.0719844	0.0298194	-0.608752	0.316749	0.158167	-1.07134	-0.890157	-0.0717063	0.503377
313	0.0728243	0.0343753	0	-0.677216	-0.44379	5.09456	4.83807	5.30718	1.37268	1.03329	0.336834	0.282398	0.57008	0.441204	0.618642	-2.07572	0.0535782	1.19796	0.988587	-3.05535	-3.1301	-3.41991	3.3814	2.46884	2.80274	-2.25174	-0.0392648	0.0177557	0	0.584965	0.227887	0.316762	0.610323	0.507613	0.369891	0.16331	-0.00740197	0.0675942	0.241826	0.354892	0.0445897	-0.0823059	-0.0659545	0.0142861	0.0792319	-1.0233	-0.834086	-0.0460708	0.510318
312	0.00612142	0.0343284	0	-0.773311	-0.491966	5.14216	4.80376	5.92676	1.66104	1.18239	0.316323	0.285666	0.688022	0.421174	0.663135	-1.81172	-1.01378	-0.178329	16.8202	-3.32335	-3.7014	-3.39047	3.22148	2.72769	2.52131	-2.16011	-0.0478817	0.0211321	0	0.619223	0.185613	0.337387	0.712377	0.514168	0.356234	0.327637	0.0220312	0.188703	0.33422	0.322378	-0.0551101	0.00475091	-0.677004	0.271191	-0.120359	-1.09206	-0.592773	-0.104164	0.515414
311	0.0252157	0.0299259	0	-0.714222	-0.439758	4.94924	4.62023	5.23666	1.53701	1.19438	0.402817	0.20582	0.516496	0.34742	0.704377	-1.74268	-0.31994	-0.303223	-0.469669	-3.29093	-3.09164	-2.89853	3.56514	2.89148	2.70192	-2.20718	-0.00662442	0.019931	0	0.587674	0.185383	0.251862	0.544702	0.539732	0.491545	0.17845	0.0375992	0.217272	0.330096	0.398017	0.00318818	-0.0353104	-0.236336	0.528307	-0.0271336	-1.08125	-0.583146	0.104734	0.527176
310	0.0495894	0.038719	0	-0.765874	-0.347246	5.18324	4.57155	5.32994	1.52633	1.08565	0.353094	0.166138	0.521119	0.349264	0.593299	-1.88743	-0.613684	-0.277178	1.01415	-2.65735	-3.32913	-3.06409	3.18004	2.53266	2.89319	-2.18411	-0.132814	0.02016	0	0.660307	0.19154	0.398043	0.500329	0.377338	0.364957	0.150139	0.137819	0.0752811	0.21824	0.289254	0.0393137	0.0586134	-0.87659	0.364739	0.129454	-0.85074	-0.59319	0.00341972	0.439172
309	0.0706906	0.029747	0	-0.754433	-0.474774	5.3042	5.30859	5.46446	1.62728	1.04547	0.367546	0.344202	0.537512	0.109614	0.75943	-2.21875	-0.849665	-0.710253	16.4868	-2.63528	-3.9247	-3.25757	2.85581	2.73628	2.61732	-2.18428	-0.0522269	0.0170744	0	0.713675	0.286812	0.354574	0.684228	0.629128	0.534152	-0.0563579	0.0370449	0.104811	0.163731	0.418712	0.0523953	-0.115465	-0.530325	0.0550481	0.243873	-1.13553	-0.537481	0.0264685	0.39368
308	0.0481642	0.0290675	0	-0.656513	-0.46179	4.99639	4.69986	5.24335	1.5003	1.40247	0.412191	0.346748	0.563802	0.362108	0.75376	-1.28391	-0.35584	17.1089	0.323919	-3.45889	-2.69953	-3.20738	3.18691	2.8911	2.82911	-2.26311	-0.0213802	0.0149214	0	0.659047	0.234492	0.362115	0.556874	0.592217	0.412762	0.135597	0.0730046	0.0737253	0.391662	0.282842	0.0997737	0.194402	-0.79023	-0.12552	-0.0587875	-1.4574	-0.547377	0.0202983	0.398911
307	0.0320889	0.0298837	0	-0.696993	-0.359228	5.12356	4.63285	5.4361	1.57976	1.10371	0.50548	0.29873	0.471919	0.358899	0.886251	-1.75329	-0.568794	0.0230505	1.2052	-3.10863	-3.0155	-2.83331	3.47713	2.97656	2.67737	-2.20475	-0.0987491	0.0223269	0	0.621073	0.267727	0.388198	0.525625	0.466314	0.312409	0.0922586	0.148592	0.135062	0.242734	0.465506	0.19041	0.255074	-0.728923	-0.108796	-0.200055	-1.18033	-0.829687	-0.192681	0.454767
306	0.0436282	0.0330177	0	-0.684292	-0.419057	5.16632	4.56179	5.57007	1.54608	0.838981	0.409953	0.121223	0.590735	0.310684	0.539814	-1.36432	-0.290015	-1.40564	0.279028	-2.90327	-2.36457	-3.37262	3.33176	2.55987	3.05156	-2.28052	-0.0757133	0.0233464	0	0.639176	0.151835	0.449648	0.577575	0.53654	0.468586	0.208183	0.0564012	0.0723851	0.281718	0.270488	-0.115059	-0.199811	-0.372586	0.254989	-0.668943	-1.15953	-0.511058	-0.0149415	0.500012
305	0.0194752	0.0301256	0	-0.691507	-0.479492	5.30783	4.55138	5.00137	1.39279	1.45711	0.322454	0.249258	0.529721	0.371056	0.663049	-2.13166	-0.397405	0.0129706	0.462807	-2.58395	-3.23816	-3.18771	3.05879	2.3148	3.06668	-2.19162	-0.04547	0.0166699	0	0.66628	0.226574	0.411063	0.555234	0.355366	0.367917	0.159667	0.0849368	0.18008	0.203623	0.196042	-0.0517789	0.238711	-0.826723	0.0258572	0.244815	-0.758412	-0.646542	-0.152189	0.442633
304	-0.0103124	0.0334892	0	-0.725283	-0.508983	5.58472	4.82872	5.88555	1.51278	1.17741	0.354312	0.165591	0.537059	0.362689	0.629974	-1.57635	-0.672022	-1.65485	16.7297	-3.59763	-3.41696	-3.39814	3.45599	2.65495	2.75241	-2.13574	-0.107856	0.018287	0	0.642451	0.21362	0.278887	0.537167	0.541675	0.411624	0.0716607	0.0311904	0.12081	0.131487	0.367513	-0.152235	0.160679	-0.61333	-0.0588617	-0.294603	-1.25265	-0.596468	0.00470003	0.421963
303	0.096535	0.0302756	0	-0.734034	-0.50943	5.3158	4.94471	6.03287	1.50385	1.02152	0.370236	0.270659	0.655229	0.329314	0.514383	-2.05678	-1.16854	1.0061	16.8642	-3.28359	-3.21966	-3.47325	3.40552	2.60331	2.72412	-2.21636	-0.0418941	0.0205506	0	0.684524	0.302263	0.321013	0.437491	0.455028	0.593482	-0.0281351	0.0142931	-0.0394458	0.288251	0.483753	-0.100643	0.0467324	-0.149988	0.314175	0.215515	-0.885871	-0.626401	-0.129927	0.500344
302	0.0240288	0.0317318	0	-0.751419	-0.45445	5.26222	4.6763	5.21467	1.68443	1.3744	0.357331	0.301049	0.535513	0.385648	0.737191	-1.38791	0.0854749	1.19306	0.988758	-3.73402	-3.26337	-3.08335	3.32213	2.73356	2.83406	-2.21884	-0.0531755	0.0184771	0	0.611828	0.16263	0.25229	0.495644	0.505851	0.330678	0.0804722	-0.0290474	0.141232	0.354926	0.249893	-0.153074	0.331237	0.206304	0.614648	0.273944	-0.846415	-1.03211	-0.159744	0.351723
301	-0.0209638	0.0314955	0	-0.7036	-0.48429	5.50423	4.68337	5.48632	1.56281	1.31961	0.457717	0.338852	0.555559	0.32657	0.637875	-1.69379	0.408893	-0.537205	-0.0343462	-3.08979	-3.08998	-3.52132	3.13412	2.23817	2.67691	-2.17812	-0.0653779	0.0194328	0	0.711373	0.252288	0.325335	0.501849	0.535531	0.32402	0.0937526	0.138075	0.00103177	0.444285	0.334862	-0.089265	0.151377	-0.607968	-0.374614	-0.415461	-1.08368	-0.84108	-0.252091	0.726597
300	0.0178393	0.0314688	0	-0.691719	-0.451943	5.65922	4.70428	6.03313	1.49717	1.19507	0.456834	0.282457	0.650351	0.438645	0.64669	-1.83827	-0.558308	-0.402562	0.921284	-3.47896	-3.93742	-3.67809	3.50278	2.50743	2.78494	-2.17341	-0.0886259	0.00961246	0	0.557824	0.216146	0.274895	0.578261	0.532343	0.357963	0.25787	-0.0269374	0.104406	0.36047	0.317624	0.121738	0.100057	-0.322102	-0.0438254	-0.536406	-1.10749	-0.505812	0.0802401	0.54196
299	0.0898484	0.0315416	0	-0.656146	-0.491462	5.16137	4.57592	5.36199	1.48016	1.25749	0.412294	0.273893	0.58502	0.319248	0.687024	-2.32997	-0.365386	0.548754	-0.275516	-3.05407	-3.06943	-3.34016	2.76768	2.30632	2.82235	-2.2544	-0.0563576	0.0178895	0	0.660192	0.219986	0.316984	0.605969	0.448896	0.484827	0.170277	0.0761001	0.148344	0.209418	0.193888	-0.0771051	0.128827	-0.291877	0.221692	0.159197	-0.94367	-0.732089	-0.319378	0.270427
298	0.0462023	0.0260803	0	-0.615977	-0.464385	5.18527	5.02679	5.69754	1.46506	1.15008	0.362643	0.361944	0.753334	0.275619	0.826931	-2.19725	-0.898662	1.23833	-0.890867	-2.7196	-2.68735	-3.1528	3.01293	2.71236	2.60648	-2.2492	-0.0647918	0.0168742	0	0.61184	0.246833	0.321355	0.512105	0.488259	0.348342	0.247832	0.0832196	0.15742	0.138921	0.433821	0.235759	0.418086	-1.28687	0.318426	-0.0576152	-1.18743	-1.01545	-0.0315398	0.482488
297	0.0578974	0.030917	0	-0.757924	-0.486071	5.09918	4.78338	5.26896	1.43041	1.14162	0.324237	0.256853	0.809917	0.323907	0.786637	-0.553985	-1.9419	17.6491	17.7547	-2.68702	-3.01781	-3.05263	3.21606	2.4086	2.80131	-2.20961	-0.0527866	0.0168106	0	0.742417	0.278835	0.386598	0.396801	0.524425	0.337577	0.17855	0.111892	0.19392	0.331015	0.209067	0.0906509	0.18745	-1.05386	0.086783	-0.0108892	-1.50654	-0.683427	-0.169022	0.113437
296	0.0366609	0.0313425	0	-0.768629	-0.382848	5.06452	4.77471	5.27975	1.2993	1.15443	0.475177	0.262806	0.587371	0.303198	0.693625	-1.50234	0.32089	0.280879	16.1216	-2.7849	-3.18322	-3.31287	2.95538	2.59383	2.94589	-2.15934	-0.0899356	0.0163908	0	0.595577	0.162327	0.329013	0.534176	0.484699	0.448744	0.0982109	0.0708937	0.0981004	0.313849	0.339088	-0.0449831	-0.0103965	-0.63734	0.656134	0.089208	-1.1232	-0.612065	-0.207438	0.34739
295	0.058665	0.0394244	0	-0.684098	-0.370168	5.31619	4.50177	5.6728	1.55096	1.20369	0.445906	0.291416	0.675302	0.413127	0.704293	-2.10567	0.500561	-0.0478476	0.606729	-3.17314	-3.24459	-3.79276	3.25472	2.23942	2.69103	-2.18973	0.00593536	0.0163436	0	0.695024	0.214324	0.406306	0.555882	0.441579	0.312796	-0.0473316	0.132975	0.116355	0.26444	0.159824	0.250285	0.337749	-0.622593	0.384075	-0.00390753	-1.15318	-0.80782	0.047133	0.401396
294	0.0347353	0.0311552	0	-0.682856	-0.40746	5.38556	4.41275	6.15973	1.27316	1.21107	0.304715	0.282516	0.749259	0.154481	0.596882	-1.34103	0.491819	17.0683	17.7222	-3.44212	-3.7824	-3.46648	2.89536	2.76044	3.02042	-2.21459	-0.0712615	0.0224455	0	0.710569	0.272327	0.388056	0.571393	0.462715	0.305458	0.255174	0.0972202	0.119021	0.293133	0.149678	0.165598	0.0841047	-1.08926	-0.0499196	-0.0142502	-1.24121	-0.606716	-0.0654072	0.564624
293	0.0662998	0.0324514	0	-0.70072	-0.413581	5.00511	4.75412	5.10923	1.45229	0.805262	0.353093	0.258302	0.659089	0.424333	0.595605	-1.54709	-0.742068	0.523215	0.986117	-2.75214	-3.58606	-3.20364	2.79866	2.85055	2.71702	-2.21521	-0.0584455	0.017979	0	0.655643	0.12586	0.358003	0.568153	0.510997	0.422054	-0.05723	0.0701085	0.0966045	0.38225	0.248976	-0.0496884	-0.0246251	-0.169897	0.542795	0.27595	-0.916991	-0.487598	0.166001	0.453589
292	0.0200309	0.0295928	0	-0.74526	-0.497677	5.0807	4.71275	5.17391	1.55282	1.15525	0.256512	0.309409	0.692312	0.365511	0.760097	-2.00115	-0.873007	-0.522401	17.8505	-3.01307	-3.02912	-2.80132	2.80585	2.19309	2.76498	-2.1544	-0.0555884	0.0185812	0	0.638015	0.231865	0.280231	0.563913	0.550019	0.489164	0.124202	0.0359211	0.152524	0.348363	0.318168	-0.102915	0.326764	-1.19167	0.390293	0.0406056	-0.960105	-0.819751	-0.402817	0.440666
291	0.0488984	0.0352318	0	-0.714441	-0.437646	5.03958	4.55275	5.58232	1.59128	1.25046	0.437629	0.345321	0.526062	0.481685	0.676359	-1.41685	-0.37348	0.252762	1.03825	-2.76287	-3.18639	-3.57918	3.11252	2.99154	2.70124	-2.21034	-0.0530938	0.0157084	0	0.586342	0.256655	0.261828	0.458992	0.424053	0.519636	0.0574023	0.108177	0.141145	0.284677	0.350079	-0.152793	0.0168421	-0.0613279	0.521128	-0.350562	-0.790152	-0.44882	-0.00718767	0.351212
290	0.0117315	0.033213	0	-0.728945	-0.467513	5.20096	5.28639	5.74281	1.63151	1.39266	0.344023	0.352014	0.591728	0.485856	0.752052	-1.61266	-1.08907	-1.14123	15.4531	-3.02535	-3.60571	-3.14854	3.57764	3.19903	3.02274	-2.19637	-0.0989555	0.0162358	0	0.608532	0.174837	0.438592	0.60059	0.646859	0.352228	0.2248	0.0256591	0.145603	0.263332	0.259832	0.144071	0.00185807	-0.583498	0.412267	0.10668	-1.04783	-0.770282	0.0107624	0.388883
289	0.0187047	0.0307653	0	-0.714215	-0.409654	5.26634	4.74374	5.49849	1.54842	1.12765	0.356427	0.0995555	0.445506	0.360231	0.52225	-1.64866	-0.697437	0.693067	0.94395	-3.04647	-3.59149	-3.50905	3.12299	3.02329	2.72426	-2.15369	-0.0538496	0.0167213	0	0.666055	0.1955	0.31796	0.582247	0.493866	0.42636	0.0991216	0.117734	0.100852	0.234558	0.278218	-0.0434851	0.224218	-0.700675	0.304339	0.316596	-1.12398	-1.08838	-0.0257594	0.494795
288	0.0394807	0.0321347	0	-0.722617	-0.482798	5.57375	4.76263	6.04469	1.50589	0.780417	0.369346	0.357721	0.643444	0.446154	0.559018	-1.3733	-0.335921	0.180576	0.150593	-3.19071	-3.94511	-3.53673	2.92794	2.85436	2.47343	-2.28242	-0.0211642	0.0200266	0	0.680425	0.223556	0.481697	0.521875	0.434219	0.371164	0.177107	0.0395785	0.16177	0.237708	0.291407	0.174232	0.214598	-0.510059	-0.0506668	-0.561317	-1.23298	-0.61096	-0.416429	0.470827
287	-0.0079518	0.0308246	0	-0.674872	-0.460246	5.11451	4.97096	5.53069	1.38535	0.996206	0.473137	0.283948	0.597404	0.381443	0.776528	-1.26835	-1.444	17.4947	17.3258	-2.85765	-3.00405	-3.41809	3.23442	2.78828	2.72774	-2.16767	-0.0234255	0.0195144	0	0.612465	0.187287	0.348753	0.575158	0.538072	0.366235	0.161887	0.0657357	0.15079	0.357501	0.265741	0.0496603	-0.0954915	-0.39222	0.295501	0.25409	-1.15774	-0.796328	0.0214729	0.412123
286	0.0553349	0.0320839	0	-0.758849	-0.52167	5.31603	4.48378	5.39135	1.39335	1.22719	0.479779	0.256963	0.571623	0.33368	0.876596	-1.66133	0.439823	-0.455844	0.171112	-3.14079	-2.84943	-3.51232	3.40614	2.59769	2.83994	-2.17717	-0.0765493	0.0137986	0	0.655606	0.30663	0.437142	0.58475	0.487247	0.357567	0.268365	0.0361234	0.182977	0.308986	0.292105	-0.0496585	0.0200043	-0.337894	0.10381	0.260989	-1.28784	-0.547475	-0.178138	0.212986
285	0.0355097	0.033938	0	-0.669975	-0.4498	5.08649	4.61588	5.30203	1.594	1.09296	0.366294	0.258058	0.751069	0.255614	0.722807	-1.88637	-0.264311	1.1479	16.0671	-2.64887	-3.43752	-3.0682	3.58962	2.34635	3.15276	-2.32019	-0.101254	0.0179066	0	0.611493	0.220306	0.296353	0.609799	0.424037	0.285871	0.102825	0.043202	0.112525	0.335699	0.337128	-0.00573805	-0.00835356	-0.210784	0.33221	-0.320752	-0.960272	-0.520317	0.0550731	0.492508
284	0.041878	0.0358392	0	-0.638986	-0.460506	5.22281	4.64077	5.61989	1.5973	1.19151	0.467167	0.242455	0.663156	0.308194	0.475798	-1.68482	-0.656803	-0.583893	0.0619216	-3.47382	-2.62835	-3.00551	3.08496	2.58351	2.84472	-2.26675	0.00741728	0.0186256	0	0.646089	0.201633	0.294751	0.591093	0.530482	0.375203	0.23315	0.0491493	0.215295	0.292306	0.250917	0.32231	-0.0212092	-0.219759	-0.240836	0.389946	-0.973516	-0.340617	0.0355401	0.136042
283	0.0323485	0.0334371	0	-0.739269	-0.506754	5.29485	4.94209	5.72171	1.60595	1.12043	0.337965	0.304358	0.671474	0.523037	0.601409	-2.06443	0.364951	0.834386	0.783623	-3.06465	-3.75843	-3.30713	3.26788	3.06535	2.7533	-2.17005	-0.0756254	0.0146426	0	0.533793	0.243963	0.450193	0.567942	0.384742	0.533971	0.0965315	0.0421141	0.133757	0.256638	0.43255	0.0555566	0.174928	-0.33393	0.470218	-0.399774	-0.921912	-1.20867	-0.110298	0.366557
282	0.0754056	0.0288989	0	-0.696388	-0.442433	5.30809	4.74258	5.59264	1.44262	0.957759	0.317437	0.255974	0.526514	0.598525	0.752758	-1.7223	-0.0490013	0.855995	0.282466	-3.23641	-3.14729	-3.18826	3.42736	2.53714	2.80792	-2.25137	0.0130436	0.0157454	0	0.672525	0.202559	0.33852	0.608235	0.515065	0.236641	0.119324	-0.0222746	0.103312	0.276568	0.309648	-0.0753424	0.106755	-0.727523	-0.171355	-0.121434	-1.16852	-0.639777	-0.266589	0.442219
281	0.00577349	0.0300035	0	-0.704086	-0.485456	5.23875	4.80827	5.21435	1.44447	0.840605	0.401998	0.271852	0.655811	0.145221	0.858499	-1.2971	-1.14369	0.709953	0.59061	-2.7189	-3.19764	-3.33177	3.0462	2.31299	2.50982	-2.16816	-0.0194451	0.0140886	0	0.648374	0.21923	0.370834	0.559128	0.521576	0.434702	0.232885	0.0349962	0.1133	0.347302	0.0992147	0.0178169	0.19251	-0.255258	0.64365	0.364105	-1.16752	-0.923423	-0.39478	0.461054
280	0.0932963	0.0298872	0	-0.714551	-0.475113	5.42165	4.94651	5.37438	1.37756	0.998127	0.23374	0.269544	0.699996	0.36716	0.563354	-0.509472	-1.26838	0.221177	15.7585	-3.31855	-3.36929	-3.53586	3.29253	2.3421	2.56774	-2.197	-0.0220605	0.0131363	0	0.632526	0.227348	0.425386	0.533938	0.521769	0.476789	0.154066	0.100769	0.103989	0.282472	0.358059	0.0257921	-0.172427	-0.419329	0.493577	0.227468	-1.43674	-0.653608	0.0200811	0.326542
279	0.0187799	0.0349535	0	-0.724943	-0.426716	5.25512	4.67947	5.48386	1.55014	1.17026	0.365955	0.266803	0.668646	0.338539	0.767978	-1.56531	-0.951815	0.364699	17.9929	-2.93288	-3.25822	-3.42312	3.42831	3.09168	2.83088	-2.2334	0.0178149	0.0162099	0	0.681311	0.306161	0.246456	0.619543	0.453194	0.344862	0.180484	0.104274	0.0742203	0.313952	0.269593	-0.0969083	0.206168	-0.40082	0.0899164	0.479871	-0.957896	-0.636269	0.0966375	0.690528
278	0.0349127	0.0318824	0	-0.720126	-0.569857	5.43588	5.0593	5.71228	1.61645	1.07637	0.379625	0.150057	0.510655	0.286937	0.673257	-2.15684	-1.02859	-0.783572	-0.619583	-3.27139	-3.20431	-2.89732	3.17634	2.93593	2.66914	-2.12015	-0.049894	0.0170641	0	0.659334	0.212829	0.426462	0.600517	0.588286	0.546644	0.245324	0.0585397	0.086687	0.35477	0.394254	0.0519204	-0.290519	-0.597867	0.660233	0.277687	-1.14839	-0.57882	0.0237889	0.363271
277	0.0932922	0.0350423	0	-0.687214	-0.439751	5.04167	4.58888	5.31625	1.64386	1.1259	0.412191	0.240977	0.544007	0.384796	0.689832	-1.98465	-1.01681	0.359493	-0.195404	-2.59224	-3.12517	-2.78801	3.41353	2.63174	2.56958	-2.27719	-0.020742	0.0185312	0	0.63597	0.19502	0.331511	0.597719	0.660717	0.369648	0.2638	-0.0413953	0.0338973	0.376963	0.287486	-0.0128875	-0.0312581	-0.645417	0.321443	0.436234	-0.990224	-0.745657	-0.163017	0.60547
276	0.0304636	0.0333166	0	-0.642359	-0.502231	5.51902	4.91413	5.48345	1.57974	1.14095	0.427123	0.258793	0.56746	0.405894	0.650633	-1.72303	0.909232	-0.502757	16.7827	-3.35229	-3.54631	-3.4872	2.94748	2.76765	2.88249	-2.17773	-0.0166811	0.0121195	0	0.614281	0.240797	0.366902	0.496301	0.513475	0.486002	0.20626	0.00300745	0.118783	0.345126	0.314924	0.0274151	0.0326697	-0.752695	0.718387	0.700967	-1.32171	-0.769475	-0.0470536	0.422202
275	0.0573461	0.0297824	0	-0.70139	-0.374116	5.22736	4.9666	5.49609	1.44511	0.991083	0.420954	0.273529	0.543472	0.324186	0.677194	-1.96837	-1.22871	-0.62745	17.8858	-2.88679	-3.36955	-3.31759	3.13711	2.32956	2.67996	-2.24382	-0.0994608	0.0221331	0	0.690604	0.232222	0.332804	0.547322	0.454467	0.437073	0.237359	0.127148	0.218892	0.268625	0.23195	0.11413	0.403968	-0.407978	0.596792	0.248861	-1.29202	-0.953606	-0.198093	0.353552
274	0.0164205	0.0325819	0	-0.693365	-0.422403	5.42477	4.52589	5.45469	1.3231	1.41585	0.417571	0.22094	0.626202	0.191427	0.636962	-1.43001	-0.570463	-1.06391	17.3782	-3.14936	-2.80937	-3.30215	2.92129	2.41963	2.71695	-2.18509	-0.119322	0.0186562	0	0.624847	0.246431	0.27198	0.496414	0.54188	0.560427	0.265889	0.0328564	0.154438	0.269791	0.359892	0.0955841	0.059779	-1.00771	0.19972	0.392727	-0.856929	-0.764375	-0.101967	0.451717
273	0.109336	0.0334774	0	-0.721262	-0.435427	5.53022	4.83333	5.04468	1.6961	1.06676	0.504006	0.245237	0.51483	0.450364	0.31096	-1.38983	-0.0825577	-0.393539	16.1811	-3.38912	-3.41051	-3.26109	3.2786	2.60903	2.96956	-2.31135	-0.0468678	0.015664	0	0.66268	0.23626	0.384521	0.531605	0.585253	0.499268	0.0486731	0.0543406	0.129616	0.496036	0.36401	-0.0351486	-0.107473	-0.495931	0.315001	-0.0791889	-1.20267	-0.756265	-0.193471	0.365912
272	0.0542344	0.0361579	0	-0.696894	-0.429585	5.0962	4.65788	5.67218	1.62173	1.23649	0.421116	0.352545	0.660617	0.394517	0.706402	-1.76476	-0.214108	0.77811	0.865687	-3.59798	-3.79216	-2.78661	3.34674	2.58868	2.75299	-2.2565	-0.05203	0.0146551	0	0.710617	0.322376	0.43244	0.638306	0.501649	0.493838	0.422206	0.123902	0.162692	0.181785	0.19755	-0.0270266	0.0194658	-0.979641	0.445727	0.534481	-0.753451	-0.64126	0.0607649	0.536368
271	0.0349976	0.0347101	0	-0.670273	-0.464054	5.18308	4.93025	6.21394	1.71037	1.34222	0.386627	0.266815	0.673222	0.601352	0.662033	-2.07919	-1.12529	-0.730785	18.3542	-3.18227	-3.3298	-3.3835	3.23231	2.72409	2.83985	-2.24595	-0.0831623	0.0193963	0	0.704816	0.335634	0.454766	0.73458	0.468267	0.533891	0.211042	0.120784	0.141213	0.208815	0.318926	0.193287	-0.185359	-0.488067	0.0806644	0.272526	-0.711728	-0.57675	-0.0980308	0.359633
270	0.0072371	0.0308727	0	-0.764215	-0.49969	5.2628	4.52295	5.34459	1.76324	1.06212	0.302383	0.356629	0.574318	0.451083	0.385071	-2.08852	-0.742229	-0.111206	1.24591	-2.70471	-3.36849	-3.11297	3.0138	2.7376	3.00345	-2.17764	-0.0451894	0.0148731	0	0.65431	0.182444	0.340292	0.524549	0.598063	0.465867	0.212549	-0.0535714	0.150858	0.306467	0.286125	0.0403041	0.159558	-0.963581	0.210992	0.531835	-1.42906	-0.603742	0.0417303	0.434708
269	0.0753252	0.0299381	0	-0.777273	-0.446501	5.27138	4.75055	5.14959	1.67059	1.27727	0.386243	0.266746	0.609685	0.332308	0.639388	-1.65225	-1.34003	-0.131186	0.744161	-3.25413	-3.48837	-3.6978	3.54228	2.49416	2.64167	-2.19238	-0.0162831	0.0156995	0	0.7254	0.284761	0.293543	0.435701	0.573349	0.433086	0.0775538	0.0768198	0.153189	0.317617	0.15337	-0.00787128	0.173422	-0.29036	0.215149	-0.262288	-1.31438	-0.498369	-0.124338	0.519712
268	0.0273639	0.0325379	0	-0.699195	-0.43841	5.34084	5.00003	5.74564	1.86619	1.16949	0.39347	0.239074	0.529437	0.416829	0.448324	-1.92755	-0.0434093	1.00279	17.6196	-3.39499	-3.65724	-3.08394	3.09207	3.10276	2.61004	-2.20731	-0.110397	0.0143528	0	0.613878	0.169228	0.346004	0.538476	0.508902	0.36166	0.113885	-0.0245963	0.10689	0.369831	0.155354	-0.147533	0.141094	-0.111274	0.154354	0.148319	-1.16751	-0.694243	0.0327845	0.540458
267	0.058572	0.0345916	0	-0.713549	-0.443412	5.1897	4.83118	5.6747	1.69969	1.23332	0.414383	0.278527	0.564185	0.345576	0.777827	-2.2884	1.34838	-0.180201	15.5892	-2.66261	-3.24198	-2.80222	3.39938	2.60009	2.98701	-2.20664	-0.0640313	0.0158618	0	0.638774	0.22906	0.368668	0.53617	0.450969	0.389683	0.280844	0.0898869	0.155103	0.32743	0.391202	0.0628706	0.309212	-0.12449	0.094972	0.18556	-1.03823	-0.722709	-0.189449	0.634019
266	0.0109011	0.0345262	0	-0.679643	-0.445314	5.33718	4.62864	5.1931	1.50759	1.33982	0.340722	0.0995841	0.743034	0.348842	0.619857	-2.12212	-0.46116	0.0566572	1.10765	-3.24288	-3.45175	-3.45048	3.41877	2.73163	2.43593	-2.17864	-0.0783565	0.016962	0	0.615061	0.263822	0.387907	0.561235	0.562512	0.593634	0.259178	0.0554816	0.198355	0.283357	0.275967	-0.0606966	-0.114927	-0.447137	0.496849	0.345993	-0.860106	-0.615849	-0.085791	0.61542
265	0.0605645	0.0272817	0	-0.790426	-0.500943	5.2065	4.82336	5.00516	1.3615	1.32992	0.382403	0.381796	0.601081	0.429666	0.775277	-1.34838	-0.748078	0.301778	0.327522	-2.79216	-3.69433	-3.23341	3.21401	2.75857	3.10776	-2.22714	-0.0863436	0.0155388	0	0.605937	0.15768	0.363318	0.557587	0.534459	0.29042	0.0680163	0.0168556	0.103289	0.304046	0.242707	-0.0769858	-0.0778464	0.0210825	0.273446	-0.653853	-0.899007	-0.811422	-0.167811	0.250901
264	-0.0155485	0.0286891	0	-0.713067	-0.465039	5.27935	4.73969	5.57196	1.52411	1.20215	0.402267	0.329019	0.765439	0.52123	0.638334	-1.89572	-0.662147	0.973383	1.18731	-3.00191	-3.1669	-2.93102	3.32087	3.03475	2.71787	-2.21107	-0.109081	0.015068	0	0.650141	0.231542	0.430592	0.432702	0.475178	0.350835	-0.0189298	0.115331	0.0830589	0.242423	0.300131	-0.180119	0.00108978	0.0279353	0.270265	-0.0774743	-1.09145	-0.693483	0.0613752	0.19128
263	0.019248	0.0322969	0	-0.716868	-0.498367	5.14269	4.98604	5.22586	1.63549	1.29863	0.378325	0.320331	0.833624	0.41168	0.438534	-1.70945	-0.441344	-0.3666	-0.483561	-3.08108	-3.19381	-2.87282	3.33878	2.46779	2.75082	-2.21036	-0.115136	0.0220623	0	0.603835	0.254466	0.378026	0.58733	0.466767	0.546454	0.157476	0.0661785	0.14567	0.312091	0.18855	0.0483247	-0.0379989	-0.154065	0.46012	-0.327624	-0.359887	-0.678191	-0.147323	0.420833
262	0.0978708	0.029362	0	-0.791091	-0.483927	4.90129	4.98646	5.28094	1.5244	1.11292	0.430905	0.204065	0.570673	0.349037	0.605781	-1.918	-0.675904	-0.496964	-0.150362	-2.95205	-2.509	-2.70097	3.39304	2.63321	2.87516	-2.20397	-0.091463	0.020324	0	0.699509	0.229496	0.3994	0.44479	0.516965	0.282453	0.107419	0.0386076	0.112915	0.399578	0.409891	-0.270502	0.0342746	-0.50373	-0.222474	0.0423305	-1.1552	-0.505158	0.139045	0.428863
261	0.039642	0.033324	0	-0.718447	-0.502001	5.11916	5.12838	5.20891	1.56658	1.15366	0.313257	0.273925	0.699262	0.446252	0.70255	-2.33445	0.249263	-0.609632	-1.07345	-3.2081	-2.85019	-3.10502	3.2091	2.67408	2.58548	-2.20262	-0.0333623	0.0197977	0	0.63166	0.224535	0.411715	0.550441	0.481308	0.398058	-0.00888633	0.0615259	0.136135	0.303746	0.510186	-0.092803	0.167031	-0.355833	0.209192	0.332295	-1.15042	-0.870071	-0.155708	0.55842
260	-0.0503035	0.0308669	0	-0.708469	-0.493054	5.49311	4.63043	5.72616	1.34375	0.981941	0.331157	0.340664	0.576487	0.553693	0.663141	-1.50621	-0.275651	-0.350464	0.425049	-3.65602	-3.53398	-3.71995	3.41839	2.76771	2.48907	-2.1473	-0.0558889	0.0118215	0	0.698106	0.291488	0.247687	0.493944	0.374699	0.32303	0.157321	0.0439922	0.103474	0.377186	0.441223	-0.123159	0.402671	-0.359439	0.158085	-0.438844	-1.19362	-0.699402	-0.0867465	0.603057
259	0.0127321	0.0300502	0	-0.697962	-0.478165	5.22812	4.90395	5.80578	1.58724	0.958011	0.390192	0.28766	0.619153	0.581765	0.548244	-1.73367	-0.117702	-1.24206	-0.16266	-3.11487	-3.25878	-3.51343	3.01299	2.80998	2.72591	-2.22106	-0.103435	0.0164276	0	0.645172	0.166483	0.325128	0.410841	0.426466	0.319101	0.154543	0.115517	0.0611477	0.382653	0.414031	0.0670167	0.164376	-0.229545	0.757175	-0.298092	-0.980045	-0.722325	-0.0805774	0.637144
258	0.0552918	0.0305916	0	-0.702131	-0.447647	5.39329	4.48488	5.49772	1.42989	1.23225	0.443189	0.265082	0.517696	0.218881	0.662705	-1.18112	-0.251735	1.39581	16.4645	-2.94624	-3.93422	-3.49389	3.29799	2.79477	2.57843	-2.21808	-0.0453964	0.0174622	0	0.649199	0.206862	0.368828	0.538803	0.532687	0.485037	0.284768	0.113819	0.199383	0.274062	0.315081	0.152691	0.155409	-0.650391	0.301968	-0.0591662	-1.34547	-0.753666	-0.287966	0.494505
257	-0.00041113	0.0300834	0	-0.750829	-0.492986	5.2178	4.7697	5.25687	1.58925	1.16249	0.263116	0.297957	0.698125	0.401777	0.561485	-1.4063	-0.58144	0.410157	16.4526	-2.41466	-3.4616	-3.36162	3.22894	2.73806	2.81392	-2.17283	-0.0691976	0.0163895	0	0.639804	0.252546	0.338691	0.622738	0.418209	0.38211	0.162943	0.0265952	0.188178	0.285927	0.475596	0.086858	0.187418	-0.822953	0.00279098	0.121456	-0.99178	-0.545936	-0.00690455	0.410406
256	0.0641975	0.0295112	0	-0.687446	-0.375845	5.26813	4.7125	5.74401	1.54771	1.20559	0.370027	0.218813	0.603317	0.046574	0.45473	-2.30228	0.0178944	-0.199314	1.04579	-3.31002	-3.21557	-3.0892	3.27954	2.41114	2.70671	-2.20941	-0.110394	0.0165768	0	0.695694	0.237189	0.349636	0.567455	0.48485	0.431128	0.100727	0.0450158	0.155872	0.326273	0.307443	-0.15432	0.161568	-0.926913	0.611136	-0.196696	-1.05332	-0.872165	0.174689	0.562357
255	-0.0272716	0.0295733	0	-0.782377	-0.493039	5.11237	4.57811	5.32594	1.2332	1.39555	0.376384	0.200189	0.64765	0.315287	0.774775	-1.56649	-0.445149	-1.23522	0.229091	-2.22148	-3.28485	-3.1059	3.37332	2.45107	2.67835	-2.1502	-0.0800635	0.016738	0	0.597476	0.126674	0.449126	0.630314	0.475251	0.346303	0.274835	0.0911818	0.0761841	0.264995	0.232882	-0.0910378	0.0432317	-0.609215	0.563178	0.36925	-1.05744	-0.577077	-0.118883	0.573928
254	0.0401411	0.0259067	0	-0.701265	-0.504919	5.37253	4.99359	5.46532	1.58621	1.27546	0.415963	0.246161	0.547121	0.275278	0.62934	-0.871007	-1.12299	-1.73795	0.32995	-3.24152	-3.49947	-3.62448	2.93803	2.76299	2.74196	-2.16128	-0.067813	0.0193788	0	0.655273	0.204542	0.358913	0.584884	0.578518	0.554851	0.357551	0.0465813	0.111225	0.46284	0.169135	0.100556	0.00819032	-0.564335	0.24008	0.14104	-1.1834	-0.377529	-0.103876	0.467284
253	0.0371887	0.0340243	0	-0.702847	-0.428756	5.07118	4.49421	5.22051	1.40168	0.927916	0.394816	0.286857	0.662809	0.409921	0.820288	-1.52987	0.223518	-0.183452	0.947212	-2.71988	-3.03743	-2.54189	3.94495	2.43562	2.57757	-2.23027	-0.0725687	0.0166637	0	0.663663	0.246575	0.451787	0.586325	0.433212	0.473545	0.110207	0.148912	0.0902186	0.211452	0.28878	-0.129842	0.049077	-0.226055	0.306101	0.486877	-0.920999	-0.591841	-0.448966	0.487323
252	0.0195708	0.0306397	0	-0.782286	-0.480907	5.42888	5.03162	5.90536	1.62245	1.20487	0.362749	0.251635	0.62352	0.540684	0.717544	-1.91065	0.501873	0.0433916	17.0711	-2.69055	-3.76929	-3.20775	3.00102	2.75243	2.6896	-2.1803	-0.0271026	0.0140293	0	0.67357	0.304332	0.463504	0.447103	0.563976	0.594134	0.230208	0.0886809	0.190349	0.238065	0.33254	0.237277	-0.0670476	-0.244358	0.373698	0.232504	-1.12687	-0.831834	0.00998637	0.351253
251	-0.0285177	0.0310157	0	-0.748998	-0.517574	5.34595	4.89345	5.44002	1.51854	1.21292	0.486367	0.333844	0.58927	0.450625	0.731201	-1.29632	-0.680964	16.9601	0.576775	-3.15761	-3.53624	-3.21456	3.21064	2.89198	2.93614	-2.16411	-0.0370574	0.0180737	0	0.679457	0.156132	0.355284	0.569048	0.502765	0.475302	0.180029	0.135665	0.11742	0.269405	0.103774	-0.0501904	0.1083	-1.05826	0.391566	0.12011	-0.903855	-0.775701	-0.0864899	0.226621
250	0.0967205	0.0332716	0	-0.669729	-0.345349	5.21664	4.53471	5.15142	1.5033	1.31025	0.371288	0.333631	0.83066	0.182056	0.552506	-1.38162	-0.337113	-0.211619	15.4827	-3.01773	-3.65415	-3.35118	3.36948	3.0919	2.49235	-2.28573	-0.0366523	0.0219104	0	0.613036	0.241151	0.312608	0.458818	0.49749	0.337519	0.220138	-0.0206927	0.0837391	0.330359	0.343447	0.028819	0.323636	-0.483385	0.0627749	0.0694133	-1.37274	-0.742759	-0.212734	0.479538
249	0.0467141	0.0311678	0	-0.758683	-0.453395	5.59437	5.07085	5.80914	1.53135	1.16507	0.351444	0.303311	0.72108	0.243574	0.777855	-1.15169	-0.645343	-0.802584	-0.390742	-3.36588	-4.47265	-3.64485	3.22701	2.09388	2.4435	-2.20507	-0.065943	0.020665	0	0.660854	0.271844	0.357057	0.623467	0.532518	0.478007	0.195222	0.10971	0.10758	0.109673	0.326697	-0.019809	-0.163763	-0.120678	0.328609	0.0684395	-1.34237	-0.500699	-0.00848241	0.587608
248	0.0410502	0.0327788	0	-0.692164	-0.477462	5.15202	4.39956	5.3787	1.46145	0.834012	0.324793	0.264197	0.605827	0.253287	0.693225	-1.37114	-0.395814	-0.55401	1.17717	-3.04392	-2.29653	-3.0309	3.07897	2.78975	3.0062	-2.235	-0.0476276	0.0139176	0	0.516577	0.188389	0.360209	0.575553	0.486011	0.40791	0.201628	0.0309684	0.144761	0.303299	0.121173	-0.162408	-0.0550465	-0.372867	-0.134893	0.0399684	-0.875256	-0.409661	-0.194824	0.597878
247	0.00949265	0.0312793	0	-0.697641	-0.489609	5.32121	4.70841	5.11815	1.5639	1.25702	0.416911	0.383373	0.535638	0.33695	0.830553	-1.37475	-0.00843505	-0.201378	16.2519	-3.29963	-3.20446	-3.05967	2.94779	2.58032	2.63166	-2.17436	-0.0253774	0.0174332	0	0.700233	0.221369	0.359447	0.549071	0.441257	0.215774	0.161392	0.0593453	0.156695	0.369507	0.278962	-0.0576263	-0.00152166	-0.66768	0.412976	0.441619	-0.777228	-0.593242	0.0306733	0.463894
246	0.0267546	0.0279031	0	-0.716066	-0.46897	5.47677	5.05649	6.35828	1.59592	1.01513	0.453082	0.373542	0.615557	0.46451	0.685695	-1.50138	0.445284	-0.280549	16.8917	-3.50944	-3.90947	-3.69111	3.28824	2.25845	2.78604	-2.21676	-0.0373617	0.0194505	0	0.739003	0.355722	0.357798	0.513005	0.481649	0.382038	0.215632	0.0976637	0.175038	0.290191	0.412842	0.133785	0.105252	-0.404656	-0.206933	0.0349604	-1.32982	-0.748205	0.0411506	0.213758
245	0.0301695	0.0295961	0	-0.749233	-0.513889	5.13685	4.78408	5.62326	1.37269	1.04661	0.392947	0.231837	0.810197	0.244907	0.698988	-2.01712	-1.03838	0.0425744	17.4736	-2.94749	-4.28861	-3.50622	3.19932	2.25504	2.68219	-2.16016	-0.0535703	0.0169066	0	0.677325	0.216628	0.369976	0.666505	0.600899	0.468791	0.498939	0.0424339	0.167607	0.389461	0.243825	0.195737	0.0421123	-0.746077	0.0974405	0.0142055	-1.14617	-0.691141	-0.0299463	0.520497
244	0.0749815	0.0288296	0	-0.657418	-0.527873	5.05712	4.68083	5.59737	1.73964	1.38067	0.367206	0.177949	0.657847	0.486643	0.744657	-1.60961	-0.233606	0.103955	16.6636	-2.71911	-3.13072	-3.02869	2.97259	3.22546	2.94053	-2.25729	-0.045973	0.0177021	0	0.651342	0.240954	0.357897	0.482883	0.511676	0.506002	0.278799	0.0570169	0.104336	0.372135	0.352002	0.151935	-0.00278537	-0.426116	0.630816	-0.177036	-1.05156	-0.763239	-0.0577157	0.467437
243	0.0385638	0.031755	0	-0.694557	-0.417879	5.00371	4.47975	5.10007	1.51018	1.16096	0.37299	0.143882	0.543714	0.374675	0.639837	-0.768601	-1.13349	0.213541	1.18502	-3.09923	-3.49714	-3.37456	2.85846	2.44954	2.46107	-2.18698	-0.0217723	0.0201376	0	0.660012	0.271166	0.350681	0.448552	0.498449	0.327688	0.192949	-0.00390552	0.155327	0.307644	0.221036	0.0690565	0.17716	-0.868882	0.327513	0.127875	-1.18404	-0.725189	-0.204824	0.43156
242	0.080634	0.0284091	0	-0.713118	-0.465921	5.20686	4.33659	5.32258	1.38573	1.2725	0.404638	0.147149	0.816335	0.319075	0.76021	-1.30445	-0.259485	0.332702	15.7926	-2.97745	-3.28666	-2.96409	2.89393	2.40626	2.58659	-2.20695	-0.0736324	0.0174465	0	0.654	0.220875	0.331959	0.548936	0.458693	0.448649	0.0837882	0.0726243	0.0208697	0.351744	0.26119	0.225685	0.0324495	-0.513485	0.0810256	0.310787	-1.11261	-0.598828	0.0168351	0.642444
241	0.0607885	0.0320761	0	-0.766707	-0.41845	5.62247	4.91522	6.31094	1.50187	1.04279	0.437277	0.292009	0.594109	0.42083	0.720379	-1.45416	-0.183934	-0.391729	0.696022	-3.25031	-4.30776	-3.60351	3.39227	2.30571	2.60111	-2.2575	0.0173633	0.0221902	0	0.731197	0.240548	0.341305	0.403031	0.573443	0.520142	0.108993	0.0402479	0.163302	0.346379	0.332462	-0.203849	-0.142174	-0.735527	0.319212	0.144247	-1.01478	-0.460963	-0.165195	0.464545
240	0.0737043	0.0313467	0	-0.672059	-0.366179	5.16764	5.00518	5.6103	1.57608	1.24932	0.414532	0.261107	0.540157	0.444396	0.557592	-1.60128	-1.25068	-0.944319	16.9169	-2.82905	-2.68761	-3.23822	2.91304	2.15442	3.03022	-2.31269	-0.125445	0.0166762	0	0.705563	0.210328	0.3725	0.525851	0.616316	0.480614	0.101493	0.0435293	0.105113	0.270448	0.292	-0.00558962	0.209282	-1.35398	0.527982	0.342386	-1.17444	-0.769736	-0.34936	0.798284
239	-0.048529	0.0306696	0	-0.768998	-0.527078	4.91848	4.78198	5.96677	1.5787	1.19789	0.4327	0.35122	0.672302	0.348035	0.686194	-2.17315	-0.313901	-0.125231	16.0309	-2.92705	-2.86088	-2.88364	3.65599	2.60231	2.77349	-2.09743	-0.0301385	0.0137901	0	0.631711	0.261674	0.335938	0.570338	0.526153	0.318966	0.13336	0.0676856	0.147857	0.409873	0.320955	0.0506065	0.164895	-0.0378777	-0.153393	0.292953	-0.811276	-0.493342	0.151733	0.345361
238	0.0414173	0.0306875	0	-0.727525	-0.455393	5.0121	4.95679	5.284	1.5345	1.44008	0.416408	0.157274	0.668853	0.246188	0.748656	-1.68979	-1.65637	-0.177158	16.8163	-2.67601	-2.70348	-2.78862	2.73782	2.93861	2.8642	-2.14557	-0.0740941	0.0187795	0	0.650538	0.197515	0.385504	0.504373	0.428281	0.36124	0.138729	0.153086	0.0734142	0.26897	0.431686	0.314871	-0.083582	-0.704755	0.0277182	-0.214056	-1.20038	-0.682318	-0.194367	0.406442
237	0.0112486	0.033677	0	-0.687277	-0.473848	5.04481	4.80752	4.94353	1.54259	1.12161	0.378589	0.156008	0.629377	0.398704	0.749403	-1.93246	0.822333	-0.300483	0.95891	-2.55557	-3.28565	-3.13271	2.90997	2.74958	2.52255	-2.20738	-0.038768	0.0169655	0	0.707862	0.288373	0.331463	0.503785	0.428713	0.283535	0.107889	0.0607226	0.0785049	0.357644	0.344783	-0.191517	0.196875	-0.679871	0.594331	0.115645	-1.07637	-0.774801	0.231325	0.384975
236	0.0245395	0.030248	0	-0.691215	-0.43392	5.02324	4.65996	5.05338	1.49975	1.09654	0.238882	0.221771	0.586411	0.363897	0.690606	-1.08106	-0.686511	-0.62276	16.7661	-2.60246	-3.09578	-2.82754	3.46389	2.84247	2.98943	-2.17586	-0.0015101	0.0101782	0	0.654965	0.176534	0.361368	0.459258	0.50669	0.426664	0.219398	0.0828382	0.0695628	0.286255	0.0125237	-0.0722729	0.161537	-0.408403	0.221943	0.670061	-1.05403	-0.704477	0.0636801	0.502152
235	0.0152861	0.0385819	0	-0.690134	-0.463072	5.32271	4.70041	5.62511	1.64018	1.25558	0.458326	0.286223	0.507038	0.398854	0.858926	-1.80068	-0.783873	0.111796	0.326287	-3.04135	-3.69953	-3.44231	3.45152	2.32707	2.95453	-2.24884	-0.092089	0.0198901	0	0.654257	0.244383	0.319066	0.673402	0.479887	0.450362	0.0390913	0.0836014	0.0474174	0.331725	0.2837	-0.197772	-0.0323753	-1.23684	0.343787	0.453965	-0.837625	-0.36677	0.0083624	0.462306
234	0.0477786	0.0382772	0	-0.741877	-0.468723	5.31679	4.5087	5.17668	1.52085	1.39259	0.38307	0.281829	0.72871	0.392505	0.671045	-0.808381	0.0326573	1.10604	17.4874	-3.31245	-3.19131	-3.39443	2.97937	2.64069	2.36471	-2.27187	-0.0270867	0.019536	0	0.720476	0.300698	0.399825	0.552276	0.564252	0.231376	0.105341	0.116896	0.141441	0.382998	0.198185	-0.0602814	0.0424792	-0.630024	0.355105	0.129634	-1.08782	-0.951012	0.035013	0.446635
233	0.0416242	0.0339886	0	-0.69144	-0.499732	5.08512	4.9502	5.35915	1.55986	1.08928	0.377796	0.277281	0.690136	0.415256	0.465753	-1.80735	0.204467	-1.0456	1.05938	-3.11748	-3.24077	-3.25581	3.40685	2.52724	2.51092	-2.14766	-0.0380467	0.0179197	0	0.641343	0.264076	0.385556	0.591695	0.486873	0.488524	0.388282	0.0935955	0.0787247	0.33663	0.211995	-0.0157291	-0.234376	-0.700671	-0.074127	-0.378924	-0.940679	-0.499841	0.274356	0.384399
232	0.0569885	0.0298196	0	-0.775252	-0.503472	5.10892	4.49764	5.48454	1.52368	1.24642	0.356288	0.162365	0.712273	0.260346	0.66397	-1.53586	-0.46897	-0.212113	0.860596	-2.83666	-3.29394	-2.94985	3.03634	2.28229	2.8881	-2.15611	-0.126633	0.0145619	0	0.708562	0.257348	0.44468	0.487597	0.634043	0.357845	0.214757	0.095109	0.0987559	0.407615	0.291763	-0.123363	0.011377	-0.539876	0.485035	0.7621	-1.34344	-0.962366	-0.240417	0.448441
231	0.0977187	0.0267336	0	-0.738363	-0.428278	5.35918	4.7295	4.87685	1.36101	1.2528	0.372834	0.189628	0.533635	0.153078	0.614839	-1.4467	-0.807386	-0.634695	16.2163	-3.1043	-3.41902	-3.51765	3.28079	2.61558	2.65808	-2.28498	-0.0511697	0.0210799	0	0.643723	0.263433	0.364094	0.573572	0.527221	0.497068	0.301069	0.132078	0.11092	0.262888	0.203997	0.199179	-0.109704	-0.845708	0.449143	0.221979	-1.30891	-0.49017	0.0528914	0.431413
230	-0.0206002	0.0325947	0	-0.723734	-0.49812	5.41951	4.9989	6.03763	1.29206	1.22852	0.414394	0.204013	0.52196	0.323916	0.962771	-0.903571	-0.78204	0.511785	-0.735408	-3.89834	-3.56775	-3.57636	3.65876	2.89631	2.672	-2.13444	-0.0447168	0.0128784	0	0.673915	0.200864	0.347643	0.600546	0.448325	0.336661	0.305111	0.0332489	0.116078	0.262787	0.284646	-0.0188767	0.102982	-0.817105	0.0636621	0.0874848	-0.733946	-0.50946	-0.106279	0.617318
229	0.0158656	0.034761	0	-0.683982	-0.490529	5.18789	5.13695	5.72831	1.49969	1.08011	0.372721	0.314729	0.743006	0.257184	0.845947	-1.68687	-0.729139	0.551991	-0.446979	-3.09244	-2.67187	-3.36514	2.93581	2.31363	3.07654	-2.16922	-0.128147	0.0179969	0	0.665254	0.191238	0.335575	0.514965	0.486699	0.450507	0.278911	0.0880816	0.189112	0.245639	0.40032	0.0986603	0.160126	-0.0705009	0.285698	0.265379	-1.23177	-0.682877	-0.225976	0.310253
228	-0.00987513	0.0299346	0	-0.750998	-0.465813	5.14471	4.87297	5.47354	1.43498	1.00469	0.359399	0.327431	0.516907	0.309475	0.701255	-1.89898	-0.736322	-0.527151	0.106556	-3.22965	-2.95278	-3.16508	3.77938	2.95576	2.50519	-2.19068	-0.105248	0.0170989	0	0.621557	0.173655	0.479612	0.5171	0.568798	0.246039	0.0960485	-0.0184417	0.149523	0.387146	0.306903	-0.00026704	-0.0620505	-0.632218	0.464798	0.00328419	-0.835676	-0.922137	-0.177431	0.540914
227	0.0706003	0.0327588	0	-0.671725	-0.539919	4.98138	4.80483	4.94632	1.48238	1.10516	0.363252	0.217602	0.657768	0.24535	0.624654	-1.32175	-1.0559	0.115001	0.618967	-2.74801	-3.5819	-2.91543	3.48622	2.67563	2.79684	-2.20073	-0.0465007	0.0155372	0	0.641734	0.254452	0.31239	0.649433	0.444205	0.476633	0.262537	-0.0290643	0.188138	0.271982	0.213585	0.0434008	0.157665	-0.840288	-0.342056	-0.372613	-1.25356	-0.990928	-0.138252	0.425137
226	0.104015	0.0301424	0	-0.749267	-0.553831	5.08702	4.88237	5.38698	1.69829	1.12142	0.43871	0.332322	0.610005	0.488451	0.796543	-1.50567	-1.46688	-1.28751	0.609878	-2.8603	-3.26348	-3.43569	2.70982	2.61003	3.19471	-2.16747	-0.122099	0.018429	0	0.68303	0.25875	0.414763	0.476051	0.432066	0.465588	0.132727	0.219606	0.121083	0.389779	0.395701	0.167169	-0.0364661	-0.22936	0.05476	0.0363927	-0.992026	-0.766794	-0.0872704	0.204951
225	0.0724803	0.0307284	0	-0.714068	-0.43654	5.04522	4.59281	5.69327	1.46562	1.14332	0.307503	0.240031	0.745	0.423652	0.54587	-1.31242	0.225197	0.0093748	0.826957	-3.47042	-3.15888	-2.84399	3.08301	2.58211	2.59612	-2.21268	-0.0598313	0.0162833	0	0.620193	0.218666	0.441193	0.493585	0.422647	0.254157	0.113846	-0.0040131	0.0924979	0.393428	0.365866	-0.176498	0.0857198	-0.220488	0.453525	0.390146	-1.33262	-1.0314	-0.269548	0.477549
224	0.00835479	0.0312209	0	-0.633098	-0.505921	5.30098	4.64456	5.60779	1.61054	1.38388	0.416918	0.156429	0.689613	0.428608	0.639728	-1.67869	0.623409	-1.04278	17.2579	-3.49521	-2.77163	-3.03886	3.17625	2.24071	2.60192	-2.1549	-0.0476532	0.0180653	0	0.700247	0.230526	0.449052	0.588883	0.536264	0.58607	0.304784	0.0794058	0.159275	0.198619	0.254667	0.0257011	-0.249933	-1.09839	0.494836	0.545361	-0.919399	-0.663633	-0.085416	-0.0137105
223	0.046556	0.0322688	0	-0.648449	-0.594394	5.47708	4.71081	5.47647	1.38026	1.27533	0.469713	0.230796	0.67523	0.493109	0.493438	-1.28887	-0.556798	-0.115111	17.106	-3.47805	-3.14995	-3.30947	2.65409	2.90179	2.9837	-2.20635	-0.0598279	0.0220449	0	0.668325	0.185996	0.358457	0.688917	0.635852	0.49374	0.275048	0.11452	0.151548	0.256622	0.356133	0.0695957	-0.0370219	-0.308559	-0.357082	0.158649	-0.963835	-0.62236	-0.321829	0.396788
222	0.036786	0.0309029	0	-0.682567	-0.413962	4.84957	4.68217	5.32243	1.62371	1.07375	0.342136	0.20897	0.653275	0.385013	0.899943	-1.50316	-1.25857	-1.27379	16.8993	-2.69704	-2.71057	-3.03326	3.19129	2.69803	2.63027	-2.1672	-0.123896	0.0184862	0	0.657508	0.235978	0.331376	0.592685	0.379684	0.371773	0.0574009	0.0653489	0.0842394	0.305253	0.238112	0.0233459	0.221777	-0.727628	0.297488	0.511577	-1.02213	-0.614343	0.0611975	0.53307
221	0.0117565	0.0318994	0	-0.671507	-0.425611	4.93416	4.8399	4.76963	1.52677	1.20866	0.397668	0.2395	0.77619	0.3139	0.589621	-1.66195	-0.909952	0.581028	-0.216687	-3.18445	-2.76702	-2.99404	3.23389	2.18991	3.00686	-2.19122	-0.0316439	0.0211426	0	0.636257	0.151793	0.308576	0.558767	0.602325	0.511671	0.127657	0.0548045	0.0540599	0.289323	0.388844	0.0303397	-0.0292289	-0.858648	-0.326913	0.0481602	-1.06986	-0.285786	-0.219813	0.484467
220	-0.0115462	0.0287018	0	-0.705234	-0.513099	5.20616	4.47497	5.79291	1.63985	1.03807	0.352269	0.299432	0.79632	0.52328	0.657751	-2.10116	-0.350686	-0.0969321	1.12748	-3.24958	-2.59333	-3.33553	2.74969	2.69076	2.95047	-2.19904	-0.131297	0.0150129	0	0.685109	0.256377	0.403428	0.547942	0.530827	0.373062	0.111895	0.090716	0.114332	0.306057	0.369002	-0.123477	0.134565	-0.290331	-0.0209817	0.333366	-1.44821	-0.922804	0.160384	0.604292
219	0.0594924	0.0395997	0	-0.645788	-0.420089	4.97233	4.37028	5.20916	1.55065	1.13899	0.447504	0.229967	0.560924	0.289918	0.771128	-1.98851	-0.0973755	0.00215941	17.8467	-2.68262	-3.32662	-3.0658	2.93067	2.87781	2.77358	-2.23964	0.0125222	0.01901	0	0.682536	0.289871	0.378129	0.512614	0.530926	0.59367	0.220788	0.0959231	0.20266	0.348358	0.502325	-0.159823	-0.0501911	-0.064084	0.764823	0.127621	-1.17048	-0.830021	0.0300176	0.431654
218	-0.0100648	0.0289152	0	-0.729009	-0.484363	5.2662	4.72625	6.13448	1.44757	1.13795	0.339441	0.251172	0.823722	0.251855	0.736463	-2.18312	0.356647	-0.109257	1.16436	-2.98424	-3.34487	-3.51187	2.96012	2.9892	2.6823	-2.14322	0.0252681	0.0207083	0	0.723879	0.213105	0.31066	0.569308	0.546564	0.511088	0.0577096	0.0894715	0.0668997	0.337476	0.513528	-0.017641	-0.129742	-0.729472	0.781282	0.28062	-1.21499	-0.837664	-0.0461477	0.347334
217	0.0185097	0.0308622	0	-0.807496	-0.409923	4.89079	4.62717	5.31377	1.68708	1.05323	0.326247	0.326025	0.598994	0.220423	0.714451	-1.34175	0.467537	-0.120937	17.3279	-2.8254	-2.79168	-2.93396	3.18089	2.48688	2.92571	-2.18277	0.0410423	0.0214522	0	0.680324	0.332311	0.269688	0.595525	0.592809	0.26977	0.090371	0.0305654	0.204656	0.433282	0.291931	0.129707	0.197001	-0.654349	0.42395	0.0206822	-1.10868	-0.910768	-0.0170089	0.421893
216	0.0395522	0.0363894	0	-0.704061	-0.42223	5.26466	4.84145	5.00682	1.62637	1.33071	0.310319	0.302895	0.556141	0.281189	0.759223	-1.6701	-0.89439	0.2789	15.9093	-3.05618	-3.67118	-3.10589	3.35262	2.83121	2.56089	-2.21007	-0.0408641	0.020193	0	0.673452	0.218465	0.29657	0.674527	0.455011	0.392547	0.0981691	0.0901649	0.111147	0.263844	0.440504	0.100832	0.0813229	-0.8776	0.278022	-0.327435	-0.919261	-0.658843	-0.126182	0.446009
215	-0.0228131	0.0376523	0	-0.65111	-0.406464	5.41452	4.69004	5.89534	1.41082	1.14192	0.477927	0.203213	0.499468	0.440648	0.526604	-1.9298	-1.0022	-0.398331	17.1474	-3.47206	-3.54385	-3.1911	3.1031	2.57221	2.5375	-2.18841	-0.092482	0.017165	0	0.663248	0.170812	0.379	0.518035	0.479009	0.552173	0.191804	0.0677793	0.133162	0.215481	0.369733	-0.00365655	0.239395	0.14593	0.410977	0.122355	-1.0234	-0.948294	-0.239777	0.474621
214	0.0113528	0.0303755	0	-0.706412	-0.54916	5.18445	4.83705	5.64628	1.57698	1.06369	0.486256	0.273991	0.628465	0.335098	0.749387	-1.82592	-0.665231	-0.134786	-0.209894	-3.40351	-3.06276	-3.68961	3.01154	2.84646	2.67047	-2.18716	-0.0468237	0.0202743	0	0.701495	0.293795	0.420756	0.50542	0.448613	0.520087	0.444493	0.101537	0.081271	0.283103	0.327635	0.0323321	0.238435	-0.682707	0.186236	0.817076	-0.926076	-0.849897	-0.368256	0.558286
213	-0.00466122	0.0310957	0	-0.667705	-0.330443	4.87812	4.69964	5.5465	1.53525	1.26959	0.389927	0.211387	0.54284	0.509987	0.912601	-1.77067	0.774792	-1.0039	17.1986	-2.68984	-2.9732	-2.81313	3.06991	2.42525	2.72581	-2.2093	-0.0700305	0.0199453	0	0.602684	0.163496	0.324443	0.42445	0.386236	0.282488	0.0851879	-0.0150948	0.136212	0.188147	0.540753	-0.163954	0.0571933	-0.0253441	0.63874	-0.00276465	-1.26366	-0.560065	0.121946	0.553229
212	0.0276423	0.0373089	0	-0.675614	-0.487135	4.78395	4.76146	5.27587	1.57055	1.05944	0.388328	0.242604	0.717694	0.353229	0.915948	-1.06296	-1.43534	1.11156	15.9623	-3.02122	-2.96082	-3.01219	3.37443	2.58534	2.74734	-2.15288	-0.0510698	0.0178568	0	0.698074	0.224343	0.288822	0.585841	0.524286	0.425944	0.152716	-0.0264761	0.149346	0.26688	0.353538	-0.00182793	-0.0259577	-0.39191	0.485612	0.0181226	-0.9922	-0.666998	-0.0798695	0.419668
211	0.0267562	0.0367227	0	-0.651836	-0.468083	5.15789	4.7619	5.60276	1.65922	1.16125	0.373472	0.21837	0.553619	0.494217	0.933625	-2.38752	-0.189543	-0.483839	15.7528	-2.85397	-2.75228	-3.24908	2.89007	2.1695	2.59098	-2.1538	-0.103674	0.0168295	0	0.634985	0.188111	0.33012	0.512523	0.443959	0.394074	0.259086	0.0695076	0.198722	0.255717	0.394466	0.113947	0.0504218	-0.464874	0.802726	-0.146669	-1.06241	-0.714853	-0.0560269	0.342407
210	0.0724766	0.0347185	0	-0.668434	-0.410347	5.06051	4.81878	6.03447	1.52778	1.05462	0.421251	0.210263	0.67953	0.334695	0.579083	-2.50963	-0.784666	1.03136	1.33488	-3.31153	-3.49374	-3.48769	2.71815	2.55641	2.62397	-2.28161	-0.0280363	0.0154056	0	0.701095	0.226834	0.345016	0.546799	0.504944	0.425261	0.192893	0.086871	0.133586	0.362606	0.280971	0.151511	-0.104893	-0.372365	0.270696	0.501262	-1.11923	-0.507111	-0.0280525	0.156775
209	-0.00021776	0.0337804	0	-0.734967	-0.409547	5.20135	4.46746	5.31732	1.60302	1.11759	0.41268	0.330622	0.587632	0.422797	0.769962	-1.53026	-0.148176	-0.182529	0.114067	-3.29652	-3.37544	-3.20595	3.29961	2.78955	2.76652	-2.20388	-0.0491361	0.0155115	0	0.686785	0.191326	0.245801	0.502924	0.451714	0.443843	0.138317	-0.0315158	0.0955589	0.298535	0.35905	-0.0776295	0.078303	-0.332835	-0.0750487	-0.108145	-0.971025	-0.513763	0.0046642	0.514676
208	-0.0256412	0.0310802	0	-0.714359	-0.534647	5.40863	4.68082	5.95716	1.52437	1.40916	0.425377	0.332536	0.661722	0.445337	0.833915	-1.58308	-0.946358	-0.795554	16.6328	-3.31382	-3.06199	-3.19752	2.94388	3.06958	2.75271	-2.12527	-0.00747788	0.0168065	0	0.618781	0.20603	0.361299	0.584223	0.469586	0.338689	0.016427	0.153601	0.11712	0.345104	0.298431	-0.172771	-0.0320234	-0.0595883	0.32648	0.549294	-1.1829	-0.734069	0.178187	0.411725
207	0.0572324	0.036305	0	-0.690255	-0.451276	5.31262	5.17038	5.65103	1.70764	1.21452	0.432455	0.252144	0.34366	0.558595	0.651664	-2.10129	1.39178	-0.426389	0.393782	-3.04619	-3.27478	-3.14479	3.21731	2.55834	2.52862	-2.23528	-0.0122191	0.0226232	0	0.722285	0.222519	0.405112	0.522171	0.524833	0.41632	0.169016	0.0370351	0.084099	0.227619	0.293834	-0.0108175	0.189618	-0.4289	-0.0250109	0.185851	-0.923166	-0.745514	0.0664205	0.541851
206	-0.0123806	0.0324627	0	-0.65702	-0.406106	5.26867	4.82106	6.02045	1.53797	1.3083	0.382497	0.231252	0.674886	0.458181	0.787212	-1.88765	-0.0500995	0.653117	0.146197	-2.92686	-3.3501	-3.64265	2.80457	2.9725	2.40704	-2.16044	-0.0817719	0.0196983	0	0.676491	0.191055	0.338148	0.474001	0.417937	0.38849	0.0670816	0.12846	0.141717	0.264899	0.238684	0.0324692	0.0964786	-0.217028	0.149877	0.283345	-1.12933	-0.472673	-0.0308663	0.115668
205	0.0705237	0.036023	0	-0.594948	-0.41444	5.0237	4.66121	5.24564	1.68068	1.205	0.391641	0.333119	0.494202	0.405668	0.426233	-2.22758	0.78169	-0.188724	17.4461	-3.05396	-2.58607	-2.99505	2.6725	2.46678	2.79652	-2.2884	-0.0319612	0.018533	0	0.801245	0.264239	0.394095	0.41386	0.489296	0.398477	0.303813	0.111805	0.0437314	0.327221	0.213748	0.122548	-0.0907357	-0.752492	0.526825	0.207804	-0.967862	-0.674794	-0.0831235	0.216794
204	0.0492876	0.0284133	0	-0.624087	-0.445065	5.34861	4.95784	5.14462	1.62107	1.30499	0.543169	0.2341	0.702981	0.233167	0.740155	-1.7709	-0.685228	0.246379	0.672077	-3.15449	-3.60636	-3.03518	3.10213	2.35092	2.78776	-2.27298	-0.0654939	0.0144309	0	0.761213	0.292414	0.341683	0.558481	0.486704	0.387735	0.0829161	-0.00220234	0.0914927	0.367538	0.265572	0.0150513	0.039826	-0.633926	0.455278	0.134337	-0.945116	-0.667418	-0.0267591	0.489401
203	0.0167976	0.0305677	0	-0.73266	-0.407758	5.07464	4.44474	5.55355	1.45905	1.32936	0.373283	0.23663	0.589835	0.360566	0.630385	-1.50531	-0.458627	-0.649677	16.3711	-3.05956	-3.37841	-3.21207	3.03651	2.76567	2.60857	-2.17239	-0.0236311	0.0171925	0	0.725233	0.28245	0.242271	0.597526	0.60429	0.460091	0.173042	0.0343415	0.105477	0.366318	0.400758	0.140552	0.0316047	-0.435241	-0.0502804	-0.0387786	-0.854159	-0.282495	0.146661	0.329744
202	0.0159808	0.0281958	0	-0.738648	-0.509525	5.26057	4.87282	4.8669	1.53635	0.995905	0.289429	0.356321	0.637096	0.398622	0.611197	-1.06316	-0.362365	-0.0527694	15.9206	-3.00169	-3.25931	-3.06592	2.87144	2.84219	2.74922	-2.14697	-0.0878866	0.0136365	0	0.632274	0.17481	0.288757	0.533183	0.400876	0.385148	0.0949827	0.0637814	0.139379	0.258675	0.333594	-0.203124	0.306194	-0.326806	-0.0448291	0.699277	-1.17621	-0.624138	-0.0715351	0.58516
201	0.0741724	0.0296853	0	-0.745569	-0.472746	5.2385	4.67191	5.80122	1.37942	1.07381	0.315612	0.326574	0.624023	0.310482	0.839487	-1.19841	-0.14923	-0.990251	0.503609	-2.95363	-3.38066	-3.34369	2.99991	2.31951	2.64979	-2.23604	-0.0557425	0.0204233	0	0.689233	0.268465	0.481236	0.49229	0.47172	0.308234	0.259251	0.0498967	0.0843835	0.22531	0.217228	0.0505853	-0.101997	-0.50022	0.293721	0.653056	-1.14958	-0.585514	0.100483	0.382679
200	0.049863	0.0319702	0	-0.65608	-0.433656	5.10571	4.63625	5.35837	1.60725	1.35376	0.360002	0.297434	0.513181	0.433408	0.762907	-1.38596	-0.388613	-0.120608	17.7146	-3.06013	-3.16097	-3.29674	3.13011	2.71521	2.79167	-2.2239	-0.0576264	0.0177268	0	0.58758	0.164867	0.338687	0.39165	0.436432	0.452144	0.230685	-0.053602	0.153626	0.321793	0.368799	-0.0302016	0.124532	-0.143553	0.395648	0.153967	-1.12693	-0.46272	0.0713928	0.483065
199	0.0627306	0.0295853	0	-0.738147	-0.454638	5.3337	4.70099	5.80573	1.51006	1.19472	0.411357	0.239729	0.726929	0.22113	0.754723	-1.26028	-0.638329	0.148785	17.1322	-3.55081	-3.2427	-3.54182	3.69988	2.47402	2.98238	-2.22466	-0.074712	0.0148538	0	0.590719	0.136852	0.326428	0.515681	0.391056	0.340488	0.235785	0.0646493	0.0875498	0.331529	0.274549	-0.0731771	0.205258	-0.392689	0.13809	0.330783	-0.88225	-0.789831	-0.0869909	0.35857
198	0.00617058	0.0338539	0	-0.812999	-0.473125	5.13999	4.80098	5.66255	1.44656	1.19192	0.391727	0.263006	0.678524	0.370987	0.586624	-2.13307	-0.818147	-0.432726	0.0119246	-2.81319	-3.08307	-2.88971	3.18233	2.74036	2.84471	-2.19769	0.0016265	0.0136667	0	0.61658	0.220175	0.413214	0.466402	0.509351	0.231442	0.00606346	0.0676379	0.14536	0.462183	0.439967	-0.120657	0.0749523	-0.220557	0.374913	0.638042	-1.07061	-0.638347	0.130886	0.438823
197	0.0562	0.0371943	0	-0.639988	-0.462978	5.18635	5.06348	5.80797	1.60028	1.1257	0.361591	0.148769	0.78906	0.328769	0.647422	-2.08169	-0.325519	-0.0754185	-0.285929	-3.09566	-3.19365	-3.19576	3.26939	2.3598	2.59159	-2.23427	-0.119921	0.0213043	0	0.650875	0.169005	0.377714	0.578168	0.548435	0.515654	0.315343	0.0456773	0.129998	0.352183	0.463226	-0.0115821	-0.0106039	-0.468782	0.0821209	0.328551	-0.896513	-0.625411	-0.143105	0.473448
196	0.0569036	0.0339448	0	-0.681609	-0.433188	5.13006	4.86013	5.45991	1.65717	1.35802	0.361023	0.22621	0.630319	0.397906	0.749427	-2.24523	-0.677103	-0.367432	0.195374	-3.32063	-2.94943	-3.0792	3.84119	2.79442	2.65249	-2.26318	-0.0425452	0.0198381	0	0.703354	0.223932	0.395153	0.659689	0.408457	0.357709	0.243758	0.103593	0.122563	0.306148	0.36709	0.169339	0.067296	-0.515172	-0.182089	-0.115537	-1.15228	-0.637424	0.17585	0.388858
195	0.0584189	0.0293096	0	-0.718421	-0.491612	5.13707	4.66763	5.70268	1.65595	1.15522	0.380893	0.330777	0.566973	0.385392	0.656849	-2.02636	-0.243539	0.238695	0.312412	-3.10725	-2.74252	-3.69869	2.98327	2.27448	2.6751	-2.13999	0.0181612	0.019117	0	0.733591	0.228205	0.359358	0.686741	0.569029	0.358709	0.263513	0.126489	0.0372227	0.325177	0.358321	-0.0470647	-0.132014	-0.862376	0.252541	-0.0617237	-1.10172	-0.4395	-0.0686237	0.246343
194	0.0717961	0.034063	0	-0.72821	-0.389012	5.33305	4.60323	5.1864	1.53445	1.18825	0.330958	0.207716	0.688612	0.267875	0.67207	-1.68523	-0.397862	1.22232	1.51576	-2.72479	-3.31652	-3.44464	3.4187	2.92104	2.81068	-2.20065	-0.0246153	0.013394	0	0.695321	0.324893	0.402411	0.575936	0.390551	0.327733	0.208752	0.0398234	0.0200926	0.251022	0.400576	-0.00838244	0.0575177	-0.396343	0.565773	0.514204	-1.1654	-0.856934	0.0822704	0.4136
193	0.121043	0.0272429	0	-0.732326	-0.4329	5.11957	4.67207	5.40389	1.57169	1.16629	0.375445	0.171049	0.588546	0.24595	0.727321	-1.70135	-0.42197	-0.517428	19.3777	-3.02887	-3.13309	-3.01846	3.44139	2.66929	2.7342	-2.21048	-0.0396388	0.0170913	0	0.661965	0.231955	0.28465	0.649861	0.463158	0.501574	0.317674	0.0421378	0.179908	0.370726	0.356118	-0.254501	0.277446	-1.32823	-0.50517	0.107658	-0.88017	-0.707715	-0.231606	0.601896
192	0.0778523	0.0325578	0	-0.760425	-0.495977	5.46995	4.85399	6.17985	1.55736	1.13132	0.468035	0.135053	0.600471	0.357591	0.692264	-2.03958	-0.767142	-1.27018	17.3272	-3.11658	-3.18093	-3.9854	3.31723	3.02251	2.76561	-2.24863	-0.0380401	0.0166364	0	0.685221	0.269191	0.438315	0.469293	0.482441	0.329059	0.202982	0.129011	0.0420956	0.338094	0.26897	-0.13042	0.18416	-0.383723	0.86477	0.68236	-0.835869	-0.93908	-0.18505	0.700764
191	0.00625266	0.0342599	0	-0.663851	-0.47713	5.11106	4.67184	5.53627	1.51642	1.28934	0.413583	0.126698	0.578292	0.48795	0.663125	-1.31149	-0.651815	-0.275531	0.879279	-3.03457	-3.68734	-3.15581	3.31429	2.36568	2.67401	-2.12438	-0.0440691	0.0156783	0	0.634024	0.205882	0.350444	0.530352	0.536628	0.447721	0.399202	0.0197408	0.0951755	0.236608	0.489627	0.108873	0.0925294	-0.754125	0.223095	0.11227	-1.22698	-0.470903	-0.0814344	0.618856
190	0.119018	0.0336461	0	-0.702588	-0.48306	5.1262	4.5948	5.56804	1.28593	1.09346	0.377931	0.283139	0.496362	0.437738	0.769556	-1.93343	0.166202	0.283649	17.4599	-3.02489	-2.72324	-3.27733	3.15959	3.11704	2.7808	-2.26979	-0.0381845	0.0218487	0	0.700723	0.235924	0.419281	0.573401	0.451002	0.470862	0.2086	0.0395223	0.107349	0.342671	0.25503	0.109296	-0.194984	-0.703404	0.487911	0.110051	-0.919988	-0.753893	0.00047065	0.506854
189	0.028986	0.0368482	0	-0.615719	-0.411451	5.2108	4.74771	5.42095	1.58684	1.07137	0.365438	0.249222	0.504256	0.540916	0.482477	-1.25671	-0.722021	-0.618159	16.9317	-3.16343	-3.03549	-3.34655	3.05909	2.75346	2.66669	-2.19685	-0.0729925	0.0149964	0	0.677164	0.224549	0.41811	0.523299	0.430547	0.4593	0.143925	0.0589782	0.0372991	0.274956	0.318922	-0.115955	-0.112279	-0.506339	0.155736	-0.128748	-0.844285	-0.689994	0.113268	0.466856
188	0.0341471	0.0336753	0	-0.67128	-0.357949	5.13858	4.94151	5.04279	1.66446	1.10467	0.382346	0.265295	0.719085	0.358985	0.348937	-2.16785	-0.298253	-0.459219	0.284943	-3.0884	-3.27458	-3.00648	3.32411	2.13546	3.01106	-2.2492	-0.105438	0.0178213	0	0.670052	0.239545	0.368936	0.559681	0.422732	0.481719	0.244215	0.120097	0.175683	0.322796	0.452719	-0.0352313	0.127197	-0.297247	0.856572	-0.699976	-0.840227	-0.678653	0.138652	0.40882
187	0.0386429	0.031584	0	-0.708606	-0.40802	5.19963	4.79456	5.34981	1.47699	1.11143	0.447807	0.300878	0.570268	0.21828	0.632462	-1.33415	-1.21622	-0.535312	0.613399	-3.03493	-3.42252	-3.44735	3.22576	2.73611	2.53752	-2.15671	-0.0265768	0.0211505	0	0.636094	0.226386	0.338903	0.497531	0.563969	0.331973	0.107119	0.0238108	0.0972491	0.152728	0.230905	0.0349326	-0.0370589	-0.471905	-0.031767	0.246691	-0.866729	-0.735821	-0.0218486	0.389815
186	0.0844238	0.03252	0	-0.711876	-0.48527	5.25193	5.28154	5.26069	1.56334	1.05676	0.36092	0.325536	0.571621	0.413085	0.596169	-1.77364	-0.0960378	-1.13545	0.326369	-2.98288	-3.12721	-3.13089	3.06044	2.63058	2.79456	-2.25295	0.00305403	0.0184104	0	0.720612	0.256671	0.425225	0.539748	0.479404	0.239886	0.243515	0.0519401	0.0974929	0.267215	0.340811	0.0187131	0.146908	-0.705657	-0.17096	0.395403	-1.17806	-0.858001	-0.118847	0.359173
185	0.0879684	0.0293845	0	-0.730411	-0.453088	5.17571	4.831	5.49447	1.61581	1.27489	0.36611	0.289853	0.589053	0.327183	0.701023	-1.54068	-0.388362	0.543941	16.662	-3.21407	-3.4826	-2.87933	3.09565	2.96519	2.73412	-2.19389	-0.0555737	0.0147719	0	0.624697	0.20482	0.47556	0.561127	0.562016	0.485108	0.183892	0.0956165	0.111815	0.317128	0.509695	-0.0407067	-0.0167235	-0.493965	0.511909	0.170282	-1.15048	-0.995425	-0.263302	0.52126
184	0.0640601	0.0329395	0	-0.666321	-0.454651	5.16322	4.9017	5.48448	1.45739	1.3383	0.447041	0.336941	0.618293	0.499912	0.513244	-2.25555	-0.982146	1.25067	16.9503	-3.03158	-3.28491	-3.12946	3.22883	2.42306	2.67944	-2.25897	0.00377731	0.0224999	0	0.723166	0.220154	0.352942	0.5631	0.479799	0.387044	0.21555	0.107266	0.117747	0.348633	0.355317	0.123532	0.219465	-0.777212	0.484757	-0.225919	-1.20465	-0.759288	-0.320609	0.420795
183	0.0421928	0.0312493	0	-0.736522	-0.537581	5.22202	4.91279	5.24991	1.60073	1.27243	0.383253	0.24923	0.623844	0.340508	0.888053	-1.38665	-0.883585	0.104268	16.6109	-3.32037	-3.05376	-3.01006	2.81562	2.65384	2.86307	-2.19522	-0.0233778	0.0192993	0	0.71414	0.264345	0.468465	0.636502	0.576831	0.540891	0.144657	0.118436	0.124916	0.285619	0.413321	-0.0425748	-0.0814204	-0.339743	0.420643	0.410272	-1.07061	-0.699164	-0.134818	0.340349
182	0.00822951	0.0316828	0	-0.662495	-0.369297	5.24959	4.41296	5.31973	1.54318	1.24114	0.404786	0.302521	0.556395	0.246794	0.435125	-1.22673	-0.55822	-1.04392	17.3581	-2.83994	-3.08906	-3.2504	3.21984	3.34057	2.66101	-2.19297	0.0301646	0.0240391	0	0.628881	0.170785	0.315416	0.52683	0.400529	0.437662	0.183257	0.0405598	0.141806	0.264282	0.418313	0.233666	0.0178787	-0.388105	0.357112	-0.298295	-0.968007	-0.785272	-0.162788	0.446885
181	0.00381053	0.0343603	0	-0.68834	-0.484569	5.11639	4.87682	5.25317	1.44328	1.09354	0.348543	0.280043	0.633146	0.399712	0.742224	-1.10061	-1.00345	-1.11809	18.5972	-3.17656	-2.73395	-3.09349	3.36755	2.50997	2.7624	-2.08164	-0.0955034	0.0143662	0	0.634498	0.243249	0.420471	0.553107	0.54278	0.379391	0.384353	0.153048	0.105987	0.224905	0.203419	0.0936375	0.0202218	-0.449963	0.542818	0.0119482	-1.31986	-0.625788	-0.120201	0.561178
180	0.0376843	0.0312873	0	-0.80615	-0.542527	5.22495	4.85921	5.7225	1.55745	1.45531	0.337505	0.198048	0.829131	0.382566	0.920983	-2.00685	0.260635	1.37489	16.2114	-3.36717	-3.47754	-3.32865	3.50288	2.59021	2.86023	-2.1966	-0.0409018	0.0172845	0	0.735054	0.254139	0.451347	0.479041	0.524298	0.436996	0.410918	3.709e-05	0.10629	0.431343	0.226115	0.0894961	0.134651	-1.07775	0.406344	0.496019	-1.36802	-0.81225	0.106909	0.547483
179	0.0143243	0.0331247	0	-0.711656	-0.448336	5.31207	4.46757	5.29648	1.41085	1.23001	0.372934	0.25909	0.688363	0.291746	0.616061	-1.63498	-0.243835	-0.67227	17.7875	-2.99787	-3.29061	-3.53723	3.21938	2.83363	2.63016	-2.21372	-0.0723759	0.0149663	0	0.587121	0.155153	0.387875	0.502347	0.537401	0.226164	0.287498	0.130682	0.169313	0.334119	0.192661	-0.13979	-0.0756456	-0.469359	-0.159289	0.864341	-0.803399	-0.578614	-0.0970274	0.349604
178	-0.0184117	0.0343602	0	-0.712642	-0.406623	5.28353	4.3709	5.4984	1.60251	1.46413	0.514741	0.284438	0.559087	0.470032	0.717283	-1.47003	-0.244057	-0.213388	1.10766	-3.22059	-2.54374	-3.39321	3.19466	2.45453	2.76937	-2.09445	-0.11634	0.0157549	0	0.728606	0.279072	0.481296	0.49104	0.575145	0.37982	0.107161	0.142181	0.112304	0.428435	0.331136	0.0878163	0.0797219	-0.428611	0.472633	0.441474	-1.1712	-0.861748	-0.179784	0.526291
177	0.0504879	0.0317415	0	-0.696525	-0.396529	5.06099	4.7935	5.13945	1.53311	1.09442	0.347331	0.195454	0.568011	0.366682	0.74408	-1.39043	-0.397362	17.8582	17.9332	-2.82555	-3.50184	-2.96212	3.52639	2.374	2.7511	-2.17432	0.0422591	0.0146712	0	0.727957	0.266419	0.302376	0.457108	0.60178	0.447903	-0.00012073	0.0337378	0.110431	0.230009	0.379436	-0.0191988	0.0235775	-0.31641	0.293825	0.214791	-0.98025	-0.76523	0.00618656	0.439377
176	0.0353602	0.028745	0	-0.732208	-0.480909	5.41222	4.91674	5.60517	1.53568	1.20531	0.305226	0.226455	0.443853	0.480198	0.722903	-1.96872	-0.625799	1.19005	18.233	-2.87281	-3.10289	-3.61711	3.04732	2.70922	2.95851	-2.20085	-0.0521657	0.0150131	0	0.643026	0.280534	0.327257	0.423799	0.396157	0.332275	-0.0622837	0.138294	0.0173562	0.440598	0.366162	-0.218911	0.290149	-0.425433	0.526237	0.275803	-1.26356	-0.882745	-0.0914371	0.238557
175	0.0536687	0.03206	0	-0.673729	-0.505445	5.12414	5.03099	5.08514	1.59351	0.96018	0.303664	0.101476	0.509246	0.549171	0.587014	-1.1465	-0.936077	-1.29499	0.649203	-2.81924	-3.19941	-3.17297	2.64573	2.69686	2.68846	-2.19267	-0.0559287	0.0136396	0	0.687117	0.322046	0.411814	0.579622	0.483468	0.564831	0.078603	0.0557174	0.0784199	0.218207	0.415875	-0.115446	-0.104125	-0.358335	0.616536	-0.117431	-0.947571	-0.744297	0.257416	0.600845
174	0.0332289	0.0340904	0	-0.677678	-0.370319	5.02348	4.71933	5.51665	1.63044	1.01139	0.322572	0.260799	0.687447	0.485102	0.70406	-1.57101	-0.787258	-0.0863738	16.5759	-3.28717	-3.00422	-2.77999	3.27475	2.70893	2.90583	-2.18868	-0.0454372	0.0186558	0	0.678826	0.308487	0.391137	0.533066	0.415584	0.569682	0.104078	0.0838483	0.109348	0.129309	0.297114	-0.215369	0.0341727	-1.03424	0.0907917	-0.45778	-1.04243	-0.541399	0.0699109	0.383324
173	0.0226309	0.0314259	0	-0.741709	-0.388244	5.10393	4.49176	5.75826	1.59179	1.23795	0.375606	0.317111	0.426738	0.201341	0.791288	-2.29072	-0.297107	-0.0780205	-0.104334	-2.87892	-3.56095	-2.9739	3.44367	2.5616	2.61124	-2.12569	-0.0117807	0.0170248	0	0.631758	0.1403	0.354072	0.573129	0.451284	0.394981	0.158881	-0.0283165	0.108121	0.364137	0.245275	0.0179186	0.132551	-0.536325	0.520399	0.233074	-1.25155	-0.69497	0.128624	0.396426
172	-0.00189304	0.0318203	0	-0.659856	-0.480404	5.31832	5.24638	5.61299	1.62255	0.962754	0.397085	0.223129	0.684933	0.282071	0.881043	-1.45479	-1.40581	-0.432192	0.602505	-3.33318	-3.1852	-3.3532	3.49981	2.73683	2.89316	-2.21011	-0.0490178	0.0190675	0	0.736984	0.246416	0.403003	0.511122	0.525164	0.518859	0.257603	0.102304	0.042535	0.260961	0.492147	0.167192	-0.0019166	-0.727716	0.420926	0.119017	-1.25125	-0.858356	-0.0696448	0.350196
171	0.0620676	0.0322782	0	-0.687773	-0.437309	4.76135	4.86942	5.15235	1.62527	1.11184	0.396127	0.247141	0.584813	0.416163	0.650933	-1.76427	0.661507	-0.7562	16.7216	-2.77673	-2.67053	-2.78716	3.03739	2.49033	2.79252	-2.21739	-0.0660736	0.0170926	0	0.735742	0.299658	0.308993	0.413587	0.505045	0.380933	0.0573811	0.140651	0.150613	0.256165	0.413057	-0.0370976	0.024622	-0.238988	0.270636	0.409569	-0.955435	-0.621572	-0.0275799	0.258826
170	0.0720645	0.03508	0	-0.714186	-0.387201	5.55307	4.76045	5.78862	1.64505	1.1165	0.322861	0.289258	0.579413	0.259387	0.494107	-2.0873	-0.753463	-0.699719	0.554856	-3.3383	-3.2721	-3.95104	3.24403	2.79427	2.54621	-2.24745	-0.0265046	0.0163058	0	0.69062	0.199226	0.341934	0.539763	0.434702	0.529116	0.318042	0.0472055	0.128019	0.233915	0.400821	0.296607	0.145024	-0.73879	0.407435	0.329681	-1.17032	-0.503931	-0.0347123	0.321307
169	0.0528161	0.029261	0	-0.71121	-0.426002	5.321	4.87282	5.51372	1.28711	1.28543	0.33443	0.23203	0.631369	0.24737	0.613793	-1.01692	-0.0910429	-1.36404	0.612934	-3.24305	-3.41629	-3.68558	3.43912	2.83257	2.76797	-2.25424	-0.0580693	0.0170069	0	0.618816	0.226528	0.279478	0.458351	0.504965	0.455479	0.227612	-0.0248604	0.112102	0.261085	0.264689	-0.00163622	-0.0198724	-0.693504	0.196764	0.247845	-1.31942	-0.729435	-0.121835	0.466611
168	0.0291545	0.0324923	0	-0.695096	-0.360961	5.51118	4.69642	6.18994	1.41906	1.17215	0.452949	0.231824	0.536446	0.311872	0.530597	-1.60099	-0.402366	0.508482	0.724045	-3.52175	-3.38358	-3.57102	3.44055	2.37991	2.72873	-2.20716	-0.00575424	0.0157446	0	0.696923	0.234943	0.414384	0.421666	0.490658	0.468455	0.329476	0.0941413	0.228693	0.103893	0.291233	0.24969	0.0670679	-0.41636	0.489682	0.632041	-0.908357	-0.639415	-0.197636	0.458236
167	-0.00930486	0.0366352	0	-0.667584	-0.44387	5.06204	4.65666	5.40549	1.44295	1.02973	0.332467	0.174766	0.373534	0.504288	0.746095	-1.76686	-0.275023	17.0171	0.547169	-2.90972	-2.99376	-3.2505	3.44151	3.20608	3.11534	-2.17198	-0.054205	0.0198076	0	0.640317	0.200922	0.295362	0.468827	0.510794	0.524148	0.0486097	0.0555315	0.0642038	0.236173	0.40295	-0.0494388	-0.00465767	-0.996292	0.325796	0.0605028	-1.08442	-0.699678	0.020242	0.530057
166	0.0265059	0.0335846	0	-0.620522	-0.454552	5.2251	4.64955	5.45049	1.62506	1.10168	0.396028	0.186225	0.61921	0.425776	0.621289	-1.88658	-0.830551	-1.28285	17.077	-3.12891	-3.31427	-3.18313	3.17307	2.61691	2.61377	-2.1847	-0.033167	0.0155018	0	0.63316	0.193061	0.437199	0.655646	0.471324	0.387881	0.465234	0.118301	0.087006	0.401337	0.231823	0.131635	-0.0153963	-0.679496	0.0149498	0.343707	-1.27263	-0.680234	-0.224052	0.349268
165	0.021583	0.0297818	0	-0.756298	-0.436377	5.57208	4.66972	5.66187	1.55806	1.32128	0.496199	0.173219	0.702256	0.216569	0.72722	-2.06817	-0.340612	0.309295	0.99214	-3.12535	-3.57049	-3.51358	3.43599	2.67901	2.7355	-2.20784	-0.081967	0.0191967	0	0.749158	0.266696	0.335446	0.373509	0.50714	0.381525	-0.0508744	0.0922636	0.00574829	0.346183	0.491479	0.0368307	0.341207	-0.0260922	0.266562	0.202414	-1.11102	-0.472461	0.00208979	0.522583
164	0.0509531	0.0306469	0	-0.684327	-0.390181	5.34672	4.69883	5.60815	1.67801	1.12724	0.390752	0.229962	0.569086	0.431028	0.591947	-1.99646	-0.580892	-0.158168	0.897605	-3.1443	-3.79151	-3.34474	3.29462	2.81334	2.71427	-2.17208	-0.027999	0.0180835	0	0.66913	0.173626	0.301457	0.608693	0.560841	0.330893	0.35322	-0.0138956	0.234673	0.269579	0.264351	0.156238	0.108462	-0.740096	0.254203	0.151884	-1.39924	-0.66068	0.119207	0.528019
163	-0.0281492	0.0350398	0	-0.68264	-0.410203	4.96602	4.60858	4.84165	1.34453	0.990853	0.449584	0.291794	0.567012	0.399081	0.621745	-1.25334	-0.645698	0.0161254	16.7583	-3.0186	-2.9424	-2.70577	2.53619	2.38235	2.89162	-2.22612	-0.10577	0.0130941	0	0.673413	0.251807	0.422828	0.575863	0.577665	0.540886	0.0346566	0.102675	0.0897481	0.331563	0.492144	0.0384671	-0.10837	-0.677763	0.619055	0.063975	-1.06692	-0.881058	0.0603742	0.315758
162	0.0326543	0.0348774	0	-0.715205	-0.40571	5.15215	5.28032	5.16165	1.30164	1.09784	0.375766	0.318262	0.377147	0.13349	0.719051	-0.9324	-0.722303	-1.34567	0.217594	-2.93252	-3.25774	-2.68486	3.27133	2.94335	2.84473	-2.22735	-0.0643815	0.0155149	0	0.658652	0.254575	0.342392	0.573472	0.608076	0.301477	0.157736	0.0610523	0.138167	0.385081	0.407443	-0.07507	0.139116	-0.0208511	0.442825	0.35634	-0.907742	-0.894368	-0.108215	0.603466
161	0.0265656	0.0279643	0	-0.700739	-0.554485	4.87561	4.66354	5.21006	1.53672	1.27222	0.390036	0.214987	0.589608	0.326787	0.476972	-1.36876	-1.087	0.853661	17.1402	-2.43323	-2.36537	-3.06666	3.12423	2.76955	2.60797	-2.15269	-0.0517379	0.0206796	0	0.676949	0.253651	0.413083	0.525922	0.409653	0.375515	0.19249	0.152281	0.126175	0.27976	0.27738	0.0227973	0.206575	-0.468094	0.121067	0.0779517	-1.18477	-0.820248	-0.255779	0.461432
160	-0.00614547	0.0334138	0	-0.707641	-0.492125	5.02205	4.75125	5.78932	1.50023	1.20028	0.353052	0.253436	0.669994	0.301058	0.78923	-1.63064	0.00554184	0.17926	15.9447	-2.92839	-2.94539	-3.3675	3.15586	2.42778	2.64623	-2.10296	-0.0738602	0.0194114	0	0.731919	0.282506	0.42282	0.492702	0.404731	0.472518	0.232655	0.202166	0.114833	0.384378	0.429862	-0.18839	0.227699	-0.490575	0.945214	0.289222	-0.974983	-1.08635	-0.218065	0.534235
159	0.0882537	0.0345577	0	-0.643962	-0.39969	5.19664	5.11455	5.77305	1.52259	1.01047	0.402757	0.312205	0.579078	0.428449	0.637916	-1.10369	-1.139	-0.514234	0.592037	-3.13031	-3.52057	-3.64287	3.35196	2.47509	2.48533	-2.26298	-0.0812544	0.0174788	0	0.55886	0.239555	0.383451	0.619988	0.50029	0.571226	0.293329	0.0257277	0.13556	0.229577	0.355935	-0.20256	-0.0483666	-0.655991	0.567787	0.25773	-0.975063	-0.714035	-0.0810093	0.501736
158	0.0379929	0.0350842	0	-0.669476	-0.448773	5.31432	4.86011	5.45886	1.71439	1.01735	0.404461	0.353225	0.502539	0.45995	0.405432	-1.74198	-0.828236	-0.668562	17.083	-3.34048	-2.90335	-2.96752	3.27208	2.1538	2.81694	-2.20453	-0.0520035	0.0193437	0	0.678107	0.268211	0.36626	0.477879	0.544858	0.269468	0.134651	0.0504815	0.182744	0.397826	0.351846	0.0718132	0.0967555	-0.418065	0.238347	0.0634758	-1.02193	-0.683896	-0.024024	0.308941
157	0.0824971	0.0305977	0	-0.709993	-0.410507	5.21463	4.54257	5.57247	1.54498	1.14205	0.38019	0.258017	0.616343	0.196903	0.701171	-1.8162	-0.20992	-0.390138	15.4891	-3.17702	-3.08655	-3.3522	3.00373	2.87641	2.9241	-2.24307	-0.0192946	0.0174809	0	0.634265	0.241725	0.41093	0.487392	0.403081	0.403675	0.136372	0.100601	0.0795232	0.266465	0.396241	-0.0561872	-0.1119	-0.682271	0.303059	0.424783	-1.24248	-0.480342	-0.0390553	0.304709
156	0.0662561	0.0343868	0	-0.778877	-0.521183	5.17522	4.67907	5.75043	1.44976	1.0665	0.427935	0.271394	0.55318	0.0446792	0.672364	-1.29881	-1.07056	-0.1819	0.764254	-3.53277	-2.93443	-3.2579	3.15776	2.85935	2.55114	-2.15377	-0.0891575	0.0230091	0	0.661712	0.248542	0.330225	0.469199	0.534719	0.395636	0.205348	0.0864066	0.0661943	0.148705	0.268031	0.0640835	0.0829845	-0.62645	0.668477	0.942715	-1.46742	-0.740837	-0.166842	0.452943
155	0.0027623	0.0341759	0	-0.714442	-0.474394	5.13779	4.99575	5.15446	1.63876	1.11373	0.368817	0.288221	0.758106	0.522402	0.813522	-1.55605	-0.461185	-0.232863	-0.644394	-2.93538	-2.95884	-2.94499	3.24234	2.83321	2.75539	-2.17135	-0.0848809	0.0212309	0	0.653579	0.206277	0.311136	0.506989	0.397572	0.380171	0.405953	0.0586703	0.156549	0.0257564	0.471435	0.0836986	0.28322	-0.740983	0.252918	-0.0503561	-1.34642	-0.780146	0.0457878	0.580168
154	0.0413109	0.0323803	0	-0.640841	-0.384858	5.2085	4.65149	5.80813	1.63332	1.10204	0.403102	0.317356	0.652292	0.295604	1.04936	-1.29459	-0.153795	0.0224339	16.8455	-3.0843	-3.64285	-3.36682	3.12776	2.5432	2.76266	-2.26926	0.00336893	0.014941	0	0.724679	0.184872	0.334177	0.514488	0.530496	0.563343	-0.0130428	0.00894303	0.0606914	0.337975	0.468138	0.00911286	0.0616461	-0.619073	0.595744	0.0890282	-0.967692	-0.566172	-0.00504316	0.25569
153	0.103642	0.0314266	0	-0.729066	-0.458684	4.99084	4.93027	5.37742	1.38352	1.24243	0.419158	0.226858	0.803341	0.487823	0.692467	-0.494239	-1.69747	-0.585058	16.0695	-2.536	-3.58839	-3.11974	3.29678	2.46515	2.72969	-2.24597	-0.048684	0.0146731	0	0.602759	0.226862	0.270262	0.536535	0.519144	0.355159	0.0953526	0.0633523	0.0770837	0.409526	0.386323	-0.128958	0.0754639	-0.285902	0.413344	0.654447	-1.06606	-0.671898	0.126582	0.561665
152	-0.00081431	0.0358092	0	-0.676366	-0.433655	5.35985	4.81779	5.46687	1.40673	1.26472	0.287773	0.307163	0.768916	0.234464	0.955748	-1.14567	-0.684622	0.404211	0.211375	-2.98957	-3.476	-3.17777	3.10837	1.92817	2.7887	-2.21381	-0.074487	0.0139112	0	0.665102	0.227397	0.384243	0.57921	0.495591	0.349067	0.10925	0.109479	0.101145	0.270287	0.318713	-0.116463	0.0341154	-0.512387	0.693326	0.56965	-0.910104	-0.735077	0.131106	0.54856
151	0.0435308	0.0324813	0	-0.628505	-0.404336	5.43814	4.59617	5.88273	1.60231	1.08054	0.472813	0.291832	0.476988	0.486927	0.51923	-2.26113	-1.03143	-0.857309	17.0732	-3.27623	-3.10569	-3.33936	3.3241	2.73897	2.81367	-2.29876	-0.0937459	0.0178051	0	0.588469	0.170104	0.35572	0.478629	0.514667	0.47597	0.102362	0.0946301	0.219441	0.321837	0.254768	0.00304944	0.195637	-0.302049	0.190989	0.262105	-0.877601	-0.47271	-0.189071	0.360886
150	0.0406621	0.0339912	0	-0.742114	-0.384464	5.2185	4.6872	5.12322	1.68686	1.12345	0.449883	0.279084	0.600698	0.409298	0.713864	-1.8646	0.619037	-0.635891	0.600181	-3.05318	-3.20932	-3.22752	3.50978	2.14817	2.73691	-2.20856	-0.0168191	0.0177277	0	0.642414	0.166492	0.390425	0.549174	0.412134	0.420394	0.101633	0.0813161	0.105079	0.263923	0.316452	0.0300466	0.157208	-0.806914	0.509167	-0.0694228	-1.0441	-0.580176	-0.0486626	0.400585
149	0.0475013	0.0347899	0	-0.781366	-0.491505	5.37507	5.04811	5.49236	1.53763	1.13457	0.255582	0.257542	0.674316	0.508971	0.62347	-2.35921	-0.362888	-0.808114	-0.456535	-3.55603	-3.47215	-3.61023	3.36343	2.53425	3.04394	-2.14595	-0.0753908	0.0120128	0	0.6606	0.263012	0.375471	0.572467	0.618092	0.313564	0.260001	0.0720353	0.147293	0.318423	0.378783	-0.0663702	0.052126	-0.936974	0.0190822	-0.241206	-1.15474	-0.824516	-0.0854303	0.449489
148	-0.00943994	0.030732	0	-0.754591	-0.457173	5.52016	4.8342	5.24335	1.62586	1.31825	0.506845	0.360061	0.562475	0.470153	0.64153	-1.64881	-0.539715	0.431094	16.1493	-3.53261	-3.92764	-3.47908	2.72092	2.24179	2.77472	-2.2071	-0.0519071	0.0154616	0	0.671526	0.270842	0.375093	0.491103	0.511833	0.505969	0.212235	0.0799691	0.1249	0.328857	0.340354	-0.0635457	0.102857	-0.281262	0.471731	0.854351	-0.747326	-0.684111	-0.288954	0.295611
147	0.106054	0.029415	0	-0.707845	-0.477558	5.4647	4.92696	5.89575	1.54378	1.1434	0.429142	0.326049	0.514943	0.378216	0.66389	-1.53744	-0.657421	1.10154	18.9686	-3.82377	-3.78907	-3.38702	3.47581	2.66917	2.61387	-2.26893	-0.03516	0.0179207	0	0.613073	0.294611	0.270694	0.551621	0.493394	0.299228	0.0278122	0.0611877	0.0979	0.300052	0.476112	-0.0362298	0.228514	-0.568365	0.0791241	-0.0841758	-0.897317	-0.493946	0.0161609	0.388088
146	-0.00947752	0.0321787	0	-0.700078	-0.541101	5.26445	4.47907	5.81624	1.47801	1.14278	0.434614	0.262191	0.599064	0.243005	0.92625	-1.91615	-0.412106	-0.461624	16.1265	-3.37005	-3.00077	-2.94618	3.25691	3.07902	2.77012	-2.14583	-0.02929	0.011919	0	0.687453	0.228636	0.315126	0.583576	0.505057	0.447014	0.379413	0.0274401	0.0820408	0.293133	0.266403	0.0178581	0.119791	-0.362828	0.0156717	0.620155	-1.16279	-0.897156	-0.137779	0.324909
145	0.0853538	0.0315082	0	-0.673352	-0.415322	5.21423	4.84873	5.22664	1.56498	1.26295	0.40136	0.297479	0.673964	0.458672	0.698123	-1.50411	-0.0557461	-1.21195	17.3152	-3.67598	-3.16092	-2.98778	3.21846	3.01081	2.73812	-2.22746	-0.0273205	0.0177584	0	0.704934	0.207537	0.338617	0.47246	0.566993	0.330782	0.216645	-0.0230859	0.137593	0.310806	0.309987	0.120487	0.145025	-0.466351	0.295819	0.399803	-1.73061	-0.63798	-0.158234	0.471493
144	0.0934352	0.0284472	0	-0.677042	-0.411135	5.26626	4.78404	5.62832	1.56997	1.3044	0.4402	0.221532	0.637782	0.441345	0.534681	-1.59329	-1.17247	-1.41771	16.2821	-2.53535	-2.86447	-3.38128	3.25553	2.3791	2.75123	-2.22766	-0.0772489	0.0119756	0	0.655076	0.191346	0.300842	0.392431	0.402115	0.407802	0.18401	0.0612907	0.124456	0.389228	0.398915	0.0216308	0.314243	-0.256742	0.588033	0.483768	-1.28882	-0.594392	0.0952839	0.39331
143	0.045553	0.0319808	0	-0.641941	-0.360442	5.47149	4.86583	5.66119	1.47536	1.11618	0.445411	0.321237	0.550824	0.137376	0.341573	-1.46956	0.729265	-0.709127	-0.224709	-3.59375	-3.39943	-3.24254	3.29292	2.41569	2.83059	-2.28849	-0.01612	0.0168684	0	0.67159	0.232163	0.332904	0.542789	0.521265	0.29825	-0.0344516	0.077445	0.148336	0.208826	0.352805	0.0143745	0.128071	-0.378852	0.258998	0.668764	-1.02355	-0.629229	-0.108415	0.518303
142	0.0252715	0.033856	0	-0.688736	-0.480093	5.4379	4.88437	5.53508	1.26434	1.15022	0.296264	0.301241	0.531893	0.22932	0.476439	-1.782	-1.04686	-0.163225	0.177378	-3.02051	-3.54169	-3.42302	3.07183	2.92272	2.72575	-2.23543	-0.0482095	0.0144328	0	0.623655	0.150967	0.280825	0.517665	0.461466	0.507847	0.0985513	0.0198994	0.0980554	0.239958	0.437781	0.14305	-0.0107246	-0.932044	0.39425	0.0869364	-0.78491	-0.376747	0.00101899	0.362818
141	0.0326958	0.0313646	0	-0.660974	-0.447159	5.21896	4.64418	5.36521	1.50039	1.13124	0.447539	0.260171	0.633573	0.356804	0.703165	-0.406203	-0.58903	19.1045	0.913648	-3.25874	-2.85517	-3.06006	3.08079	3.07242	2.95147	-2.24307	-0.042828	0.014272	0	0.604107	0.150344	0.43614	0.563332	0.480063	0.374984	0.22532	0.0815444	0.150014	0.182984	0.325725	0.0419408	0.0582332	-0.611763	0.492466	0.240434	-0.869662	-0.696278	-0.179734	0.549248
140	-0.0271458	0.0345849	0	-0.681659	-0.435537	5.1399	4.81961	5.3028	1.4657	1.12711	0.429014	0.25947	0.600374	0.345421	0.749704	-1.40168	-0.963129	-0.305236	0.60061	-3.09046	-3.08148	-3.13103	3.51361	2.28001	2.75823	-2.17711	-0.0896645	0.0186251	0	0.626716	0.197166	0.364103	0.577424	0.536471	0.223984	0.25071	0.0164469	0.123032	0.350598	0.223952	-0.0142936	0.0944827	-0.0354545	0.0796343	-0.39672	-0.941679	-0.58862	-0.0923305	0.50802
139	0.0355615	0.033322	0	-0.725373	-0.523385	5.02782	4.90487	5.27118	1.49023	1.14563	0.270552	0.314435	0.588176	0.338243	0.64067	-1.49268	-1.25739	-0.339251	0.426614	-2.73445	-3.2322	-3.10914	3.02096	2.40075	2.74734	-2.16183	-0.028881	0.0153663	0	0.671486	0.238582	0.324676	0.472119	0.500665	0.447709	0.131798	0.132773	0.128637	0.294004	0.430222	0.0739851	0.188187	-0.202725	0.0408177	0.0777279	-0.756572	-0.569262	0.188912	0.394957
138	0.0808999	0.029945	0	-0.68491	-0.45143	4.90624	4.61942	5.27245	1.48821	1.17601	0.428251	0.246833	0.703168	0.472112	0.703743	-1.96778	-0.783475	0.434105	17.2086	-2.17915	-3.26802	-3.07703	3.01572	2.81093	2.50807	-2.24505	-0.109655	0.0152618	0	0.615881	0.180921	0.288881	0.51671	0.492236	0.327039	0.177583	0.0670729	0.0566284	0.251276	0.325232	0.103674	0.118788	-0.433042	0.047451	-0.168414	-1.06868	-0.73805	0.0136415	0.317243
137	0.0652185	0.0328273	0	-0.728982	-0.435453	5.37395	4.90205	5.63894	1.25908	1.13757	0.349082	0.100504	0.5937	0.221403	0.743006	-2.24152	-0.567612	-0.65243	0.670034	-3.41963	-3.55015	-3.30976	3.27501	2.43908	2.81034	-2.26805	0.00043755	0.0144369	0	0.767372	0.318755	0.377076	0.511571	0.558347	0.428602	0.231805	0.0515233	0.0889877	0.49071	0.182495	-0.109488	0.126974	-0.357567	0.617447	0.386135	-1.27005	-0.714725	-0.0325577	0.635784
136	0.0293637	0.0372459	0	-0.625801	-0.398627	5.11885	4.72432	5.38599	1.51135	1.10058	0.315262	0.217582	0.626346	0.325789	0.605727	-1.6308	-6.481e-06	-0.0736327	16.1505	-2.99013	-3.37976	-3.09741	2.8959	2.46042	2.88879	-2.19743	-0.0026816	0.0163496	0	0.691149	0.207745	0.372745	0.661033	0.479255	0.424309	0.147053	0.0917802	0.111661	0.273029	0.409072	0.111986	0.13348	-0.750752	0.77055	0.0439539	-1.12875	-1.14404	0.189241	0.180433
135	0.0723623	0.0330001	0	-0.667162	-0.463036	5.2622	5.03011	5.64317	1.35906	1.13119	0.411155	0.279688	0.723544	0.207633	0.615777	-2.32058	-0.490535	-0.982499	17.1701	-3.66743	-3.70874	-3.10962	3.15384	2.57204	2.80926	-2.21775	-0.0360586	0.0168103	0	0.653363	0.246848	0.415542	0.528912	0.556924	0.445387	0.0732688	0.0699447	0.115538	0.3213	0.22591	0.0220986	-0.0190597	-0.56535	-0.062041	0.215902	-1.08188	-0.804497	-0.267966	0.388982
134	0.0290601	0.0342403	0	-0.707092	-0.443511	5.1199	4.58239	5.26031	1.43913	1.23935	0.427931	0.214272	0.659528	0.376834	0.858125	-1.55117	1.34612	-1.08461	0.92053	-3.05667	-3.40239	-2.9473	3.1702	2.54705	2.58104	-2.24196	0.0167832	0.0218721	0	0.589954	0.116526	0.330198	0.522499	0.466075	0.400375	-0.137294	0.113892	0.125967	0.26372	0.290896	-0.266778	0.00983254	0.0790963	0.0630455	0.14555	-1.07792	-0.610456	-0.0593915	0.321141
133	0.0192852	0.0280035	0	-0.718834	-0.460264	5.25797	4.83664	4.98361	1.61088	1.12092	0.453499	0.204133	0.687606	0.368026	0.553286	-1.50507	-0.874931	0.0136558	0.675953	-3.21708	-2.82558	-3.0328	3.32985	2.47051	2.76017	-2.20961	-0.0722675	0.013824	0	0.710402	0.200311	0.327564	0.563231	0.557581	0.374642	0.130961	0.0173962	0.155926	0.390609	0.285223	-0.225081	0.0191608	-0.617923	0.467581	0.497586	-1.03734	-0.638358	-0.110204	0.565775
132	0.0347302	0.0278699	0	-0.720711	-0.460022	5.08232	4.87477	5.10185	1.29467	1.36339	0.33685	0.340839	0.633561	0.36323	0.711931	-1.84612	-0.831907	-0.944658	-0.142911	-3.1478	-3.21953	-3.42583	3.26667	2.27726	2.75234	-2.18247	-0.0383895	0.0172828	0	0.682833	0.210063	0.336484	0.678699	0.698596	0.503686	0.34189	-0.0439261	0.137565	0.348289	0.285712	-0.209776	0.11121	-1.08661	-0.430289	0.213155	-1.21499	-0.767965	-0.141234	0.496351
131	-0.0152976	0.0359496	0	-0.664434	-0.481214	5.14106	4.75255	5.57791	1.69339	1.24006	0.361036	0.312002	0.64914	0.237187	0.776825	-1.77054	-0.635647	17.7126	17.8903	-3.44588	-2.75135	-3.26873	2.68443	2.74289	2.72699	-2.15649	-0.0615599	0.0206628	0	0.678657	0.272741	0.44637	0.717453	0.653267	0.465333	0.119621	0.0753669	0.180504	0.356538	0.20882	0.120192	-0.0927783	-0.695465	0.292545	0.637035	-0.989627	-0.711632	-0.0735656	0.359677
130	0.0771833	0.0281948	0	-0.721484	-0.397775	5.21259	4.4206	5.38473	1.54257	1.15844	0.345795	0.23669	0.606231	0.310507	0.521434	-1.766	-0.809576	0.953829	0.343965	-3.02872	-3.57794	-3.34392	3.17967	2.3839	2.86609	-2.20339	-0.138056	0.0187152	0	0.657994	0.183224	0.333158	0.697344	0.512866	0.495317	0.294177	-0.0474487	0.162337	0.411003	0.143461	0.285942	-0.0819701	-1.0338	-0.102603	-0.626913	-1.0055	-0.514248	0.187498	0.365601
129	-0.0548047	0.031433	0	-0.64479	-0.387661	4.94217	4.55967	5.41267	1.28923	1.01223	0.332262	0.297473	0.734769	0.310124	0.868341	-1.62563	0.597982	1.33227	0.897143	-2.84124	-2.93105	-3.1258	3.10599	2.21161	2.67214	-2.10056	-0.0306777	0.0114931	0	0.673605	0.188171	0.434029	0.621203	0.562421	0.360045	0.339979	0.0499675	0.185457	0.257227	0.306028	-0.104687	-0.158796	-0.72274	-0.157087	0.164425	-1.23938	-0.818558	0.0756807	0.457847
128	0.0412075	0.0277003	0	-0.709711	-0.484127	5.20728	4.72179	5.42051	1.38398	1.16638	0.319652	0.267864	0.706145	0.243618	0.572904	-1.70693	-0.0779697	-1.68738	0.466984	-2.97913	-3.11795	-3.10262	3.16532	2.57697	2.6586	-2.21211	-0.0422228	0.0191147	0	0.585494	0.155697	0.286146	0.594288	0.518013	0.516957	0.138353	0.0551844	0.105091	0.236379	0.39274	-0.128521	0.112161	-0.636757	0.545735	0.182684	-0.695345	-0.512555	-0.134362	0.697885
127	0.0343207	0.034624	0	-0.752452	-0.432254	5.37998	4.81335	5.5934	1.7514	1.03119	0.361803	0.33652	0.847713	0.243928	0.800347	-1.58395	-0.309194	-0.542793	0.0193067	-3.44693	-3.73726	-3.12979	3.29881	2.81585	2.48117	-2.25564	-0.0314948	0.0164843	0	0.561045	0.188039	0.332612	0.655302	0.560768	0.458526	0.0539209	0.020573	0.131714	0.300359	0.352612	-0.0907549	-0.0967924	-0.413924	0.144684	0.182405	-0.935496	-0.57416	-0.293484	0.477168
126	0.0269942	0.0320879	0	-0.67816	-0.439393	5.07131	4.85593	5.50475	1.66066	1.03468	0.407891	0.222475	0.807479	0.395257	0.593184	-1.53254	-0.667234	-0.295016	0.595862	-3.28512	-2.72687	-3.19504	3.04833	2.44297	2.8032	-2.18601	-0.0494259	0.0178874	0	0.660767	0.185865	0.29602	0.463259	0.399642	0.203491	0.380005	-0.0362164	0.145523	0.2496	0.304681	-0.00702059	0.178447	-1.10944	0.309009	0.287324	-1.03007	-0.629013	0.0483444	0.51127
125	-0.0245852	0.0326341	0	-0.686671	-0.443925	5.48243	4.57354	5.46505	1.48291	1.23483	0.408805	0.236666	0.71098	0.303865	0.710604	-0.98161	-0.388052	1.29892	0.750323	-3.45038	-4.30363	-3.20652	3.44738	2.2142	2.98293	-2.18039	-0.067633	0.012257	0	0.654391	0.222775	0.368273	0.489314	0.547992	0.32834	0.301849	0.101965	0.184243	0.333031	0.206747	0.218699	0.11032	0.0951536	0.805467	0.198625	-1.19518	-0.692202	-0.158496	0.518815
124	0.0402503	0.0283831	0	-0.671747	-0.422984	5.29575	4.68208	5.25387	1.56877	1.32273	0.333767	0.21514	0.690985	0.583115	0.579167	-1.73706	0.37214	0.368804	15.9841	-2.66	-3.33628	-3.14078	3.1006	2.30246	2.68917	-2.19163	-0.0760681	0.0188442	0	0.672855	0.245195	0.288334	0.499872	0.568956	0.251047	0.154598	0.0391476	0.105238	0.257055	0.308522	0.0794601	0.237556	-0.0338261	-0.0673007	0.0678651	-1.045	-0.614783	-0.0644498	0.518135
123	0.02052	0.0317796	0	-0.748182	-0.509535	5.24557	4.59095	5.46124	1.48557	1.39283	0.334634	0.165205	0.662816	0.424757	0.804717	-1.88674	-0.382604	0.348144	17.3735	-2.74503	-3.37653	-3.20196	3.16757	2.53619	2.59085	-2.24168	-0.0116117	0.0175624	0	0.624635	0.208779	0.337119	0.572316	0.519131	0.328499	0.223693	0.033996	0.0889928	0.328591	0.363091	0.224309	0.0481094	-0.554017	0.361147	-0.258274	-1.00163	-0.745096	-0.0261106	0.257218
122	0.0284015	0.0272853	0	-0.70775	-0.413421	5.2505	4.94477	5.57011	1.73107	1.15858	0.448255	0.234088	0.614171	0.433659	0.431826	-2.46349	-1.08389	-0.618719	0.335273	-2.87298	-3.19414	-3.09543	3.37042	2.76093	2.99541	-2.24603	-0.0803391	0.0178014	0	0.63591	0.183611	0.418885	0.598032	0.495342	0.529706	0.0674833	0.0821545	0.122012	0.310048	0.392207	0.143126	-0.188672	-0.533522	-0.0869529	-0.056535	-1.05134	-0.394295	0.0853656	0.47621
121	0.0167647	0.0324742	0	-0.650031	-0.43649	5.01921	4.31345	5.28847	1.47467	1.23935	0.376744	0.207314	0.736258	0.354902	0.927263	-1.56705	-0.263398	0.0271681	1.52712	-2.95114	-3.52538	-3.01659	2.97655	2.40375	2.72795	-2.18899	-0.0323377	0.0121861	0	0.603794	0.187924	0.350974	0.590279	0.585619	0.396314	0.267943	0.00770546	0.132341	0.337667	0.364846	0.0441707	-0.0796866	-0.332511	0.580398	-0.0798406	-0.968075	-0.62984	-0.0958167	0.482851
120	0.00657664	0.0318935	0	-0.701018	-0.461481	5.13052	4.9282	5.60395	1.57141	1.02786	0.377789	0.242339	0.674175	0.489064	0.766503	-1.38662	-1.27336	-0.555389	0.621517	-3.13417	-2.75346	-3.31234	3.1588	2.75434	2.92422	-2.19293	-0.0212639	0.0204761	0	0.66069	0.179661	0.34657	0.549263	0.359991	0.597642	-0.0178665	0.0706368	0.0678377	0.277963	0.413434	-0.140899	0.10695	-0.771748	0.240874	-0.206953	-1.14792	-0.679512	-0.0926094	0.441528
119	0.0442373	0.0322904	0	-0.623977	-0.414779	5.37153	4.51043	5.42095	1.52016	1.11827	0.410317	0.178989	0.528816	0.337844	0.478286	-1.27091	-0.696298	-0.354528	15.9548	-3.05993	-3.33255	-3.56307	2.9386	2.59548	3.02908	-2.20837	-0.124738	0.0182951	0	0.617464	0.200435	0.330022	0.532658	0.489148	0.450504	0.113336	-0.0129345	0.142058	0.232758	0.246518	-0.0230759	0.123735	-0.633773	-0.244985	0.0702736	-1.00759	-0.540845	-0.157453	0.321955
118	0.00433998	0.0313478	0	-0.769762	-0.461818	5.31855	5.12976	5.41109	1.48099	1.22344	0.429719	0.148734	0.733887	0.133333	0.662134	-2.39043	-1.18672	-0.385516	-0.398502	-3.09524	-3.28576	-3.2979	3.40023	2.88841	3.1059	-2.17893	-0.0435635	0.0189858	0	0.6894	0.238155	0.274684	0.57916	0.51645	0.49024	0.173531	0.0418156	0.0980367	0.228178	0.425464	0.161114	0.0736706	-0.826235	0.100684	-0.102877	-1.17597	-0.46961	0.0819225	0.0661244
117	0.0240065	0.0296724	0	-0.6703	-0.429395	5.25794	4.90423	5.38853	1.5195	0.981409	0.38736	0.172623	0.593078	0.413302	0.643013	-1.71013	-1.19233	-1.1476	18.2016	-3.08373	-2.79296	-2.93983	3.13494	2.40379	2.5572	-2.15818	-0.0547734	0.0166895	0	0.69631	0.214587	0.44284	0.536518	0.498253	0.338796	0.321982	0.0601184	0.104573	0.36828	0.287362	-0.0634802	0.0743194	-0.33709	0.245633	0.283864	-1.26435	-0.940821	-0.0711787	0.660582
116	-0.019588	0.0293266	0	-0.705303	-0.473282	5.39709	4.93101	6.24602	1.45401	1.0817	0.309837	0.283115	0.598351	0.335193	0.80212	-1.91344	0.00195353	0.808336	-0.0763774	-3.64775	-3.65582	-3.44464	2.92565	2.79381	2.45582	-2.1853	-0.110587	0.014081	0	0.641124	0.252698	0.414925	0.563025	0.586167	0.313516	0.298132	0.0390496	0.195422	0.283571	0.477154	0.00605395	0.0460939	-0.243933	0.426293	0.564406	-1.50041	-0.917256	0.093957	0.704154
115	0.0335373	0.0269976	0	-0.654998	-0.548656	4.88933	4.72547	5.26712	1.52914	0.977492	0.388911	0.261481	0.711073	0.405635	0.636353	-1.63563	-0.463082	-0.669453	18.146	-2.68575	-2.63952	-2.57501	2.97635	2.47436	3.06902	-2.20237	-0.0829634	0.0129809	0	0.624857	0.197339	0.216847	0.505836	0.526631	0.298187	0.0396639	0.0212499	0.133555	0.274102	0.439674	0.0726713	0.00901623	-0.230168	-0.126043	0.0597466	-0.928602	-0.407681	-0.0347942	0.654321
114	-0.0223343	0.0333943	0	-0.734577	-0.473946	5.18332	4.91144	5.3752	1.49416	0.94328	0.405051	0.420106	0.63878	0.450583	0.490227	-2.15455	-0.736779	-0.47778	0.894087	-3.30529	-2.99941	-3.0489	3.50566	2.68409	3.01287	-2.16862	-0.0301577	0.0168815	0	0.612289	0.245706	0.271783	0.506007	0.468365	0.449765	0.152073	0.0946127	0.140805	0.283487	0.487748	0.0846001	0.0433084	-0.427072	0.154306	-0.423896	-0.92401	-0.426927	0.228056	0.387432
113	0.0273394	0.0314077	0	-0.745857	-0.438172	5.13006	4.95461	5.43063	1.58704	1.24471	0.511098	0.238093	0.60497	0.241625	0.729424	-2.14549	-0.765609	0.903709	0.611967	-2.7371	-3.53136	-3.17881	3.32922	2.4966	2.90246	-2.16689	-0.093237	0.0206657	0	0.738412	0.296961	0.321542	0.600801	0.501822	0.432483	0.146877	0.101869	0.0620974	0.251864	0.232418	0.00740247	0.133298	-0.78528	0.309895	-0.181547	-1.0388	-0.50627	0.0583239	0.315128
112	-0.0104308	0.0325638	0	-0.720364	-0.503	5.30072	4.75893	5.53618	1.66329	1.25114	0.4671	0.220426	0.820188	0.38743	0.730574	-1.45162	-1.46425	-0.931361	0.515485	-3.17395	-3.15104	-3.05021	3.30493	2.4287	2.51746	-2.16515	-0.0531832	0.0185149	0	0.726106	0.323718	0.411244	0.591265	0.510262	0.598199	0.171832	0.0713674	0.182324	0.275189	0.255857	0.134483	0.0885781	-0.685772	-0.0850823	0.281327	-0.977177	-0.483929	-0.106592	0.334837
111	0.054056	0.0353862	0	-0.670476	-0.492708	4.87369	4.74264	5.23705	1.56203	1.28226	0.351592	0.268603	0.594774	0.571774	0.845007	-1.78202	0.513395	-0.428651	0.607159	-2.54192	-2.85931	-2.85025	3.42654	2.54152	2.74952	-2.21494	-0.120772	0.0142151	0	0.778635	0.316698	0.412333	0.520411	0.613317	0.443594	0.195983	0.105544	0.161689	0.303408	0.306233	0.149462	0.0715684	-0.902407	0.367421	-0.0127533	-1.24659	-0.840207	-0.0422361	0.461256
110	0.0237	0.0304135	0	-0.657895	-0.431615	4.98917	5.09703	5.18495	1.32627	1.37915	0.539132	0.259827	0.746872	0.33189	0.720163	-1.65702	-0.0835228	0.165844	16.823	-2.90436	-3.09644	-3.0992	2.90603	2.94747	2.97081	-2.166	-0.0615423	0.0145609	0	0.579323	0.20225	0.360029	0.548105	0.574413	0.558571	0.163716	0.0630779	0.0594748	0.304142	0.524678	0.0217421	-0.0204211	-0.321512	0.212327	0.48696	-1.07063	-0.59635	-0.211897	0.253203
109	0.0146719	0.0316386	0	-0.774647	-0.400886	5.01996	4.67039	5.63652	1.53045	1.20283	0.351942	0.345101	0.561274	0.530717	0.56387	-1.62955	-0.127368	0.961047	0.396008	-2.88152	-3.53988	-3.31957	2.89351	2.33747	2.70543	-2.1512	-0.0351295	0.014268	0	0.721125	0.346301	0.375367	0.519115	0.510861	0.457955	0.126952	0.181494	0.0958916	0.259135	0.306133	0.0606297	-0.0198221	-1.02376	0.336097	-0.0283208	-0.747094	-0.567827	0.102507	0.222196
108	0.0454531	0.0332918	0	-0.6806	-0.434391	5.47194	4.78778	5.79866	1.55642	1.29303	0.500997	0.229149	0.601458	0.542421	0.689456	-2.36023	-0.436515	-0.468281	0.760236	-3.46307	-3.06901	-3.29513	3.17112	2.31907	2.58384	-2.25555	0.0260737	0.0179546	0	0.671946	0.20468	0.345336	0.561289	0.445278	0.495723	0.248164	0.0295674	0.182768	0.391584	0.314844	0.185297	0.127202	-1.07249	0.0556299	0.237951	-0.795554	-0.672021	-0.380204	0.451069
107	0.0536361	0.0384944	0	-0.704912	-0.435665	5.13551	4.68335	5.26164	1.48371	1.25548	0.359101	0.29935	0.631241	0.341243	0.698844	-1.54486	1.22293	0.00258848	16.3465	-3.03031	-3.81372	-3.16182	3.16514	2.55826	2.60232	-2.2131	0.0151163	0.0199624	0	0.605217	0.221144	0.355561	0.503212	0.550366	0.565567	0.0872885	0.0292898	0.17108	0.334215	0.347168	0.0373887	-0.0766582	-0.410797	0.575766	0.469473	-0.606553	-0.693826	-0.0905205	0.270805
106	0.0502841	0.0346735	0	-0.701717	-0.33561	5.11445	4.64557	5.41615	1.50775	1.15125	0.285792	0.13449	0.561264	0.426548	0.755489	-1.7184	-0.234914	0.0612349	0.87047	-3.13323	-3.19613	-3.24097	3.61451	2.31012	3.02964	-2.27396	-0.0663628	0.0178242	0	0.630109	0.17066	0.425692	0.512029	0.388929	0.396644	0.20673	0.121055	0.0602551	0.226846	0.342422	0.0191055	-0.0631265	-0.656611	0.301094	-0.317765	-1.11403	-0.472271	0.0418412	0.402278
105	0.0056648	0.0325413	0	-0.665968	-0.486285	5.25438	4.67177	5.03551	1.54507	1.19744	0.409198	0.209174	0.612132	0.416396	0.754605	-1.98059	-0.858941	1.48096	1.1158	-3.16654	-3.15041	-3.21763	3.11376	2.0597	2.70011	-2.19624	-0.0525115	0.0171221	0	0.710544	0.217373	0.400483	0.515081	0.567074	0.39824	-0.045191	0.0888672	0.0923078	0.37399	0.346795	0.0852746	-0.0352635	-0.628172	0.621937	0.359469	-1.00777	-0.68792	0.0894744	0.444413
104	0.0445781	0.0315582	0	-0.731962	-0.437435	5.53001	5.08173	5.26965	1.60404	1.04346	0.316906	0.188732	0.495968	0.391082	0.669227	-2.03773	-1.54475	-0.286785	15.683	-3.31726	-3.50615	-3.39088	3.4199	2.85749	2.55357	-2.17448	-0.0188002	0.014132	0	0.702938	0.230455	0.318333	0.453101	0.613899	0.456718	0.26675	0.0563511	0.178569	0.422793	0.427547	0.194834	0.281683	-0.472993	0.631304	0.395079	-1.03809	-1.04091	-0.294467	0.329644
103	0.0510764	0.0302221	0	-0.724374	-0.462297	5.06975	4.53312	5.41077	1.47422	0.986207	0.402642	0.227531	0.656972	0.380013	0.503752	-1.84413	-0.445768	0.3037	0.671461	-2.78489	-2.99858	-2.92358	3.10225	2.95051	2.68164	-2.18865	-0.04204	0.0169037	0	0.742622	0.248413	0.421552	0.560786	0.507368	0.582217	0.337926	0.0816688	0.0225003	0.329359	0.410749	-0.0444125	0.0618828	-0.398633	-0.0753877	-0.041123	-1.27688	-0.742433	0.0552521	0.397596
102	-0.00642181	0.0335513	0	-0.747334	-0.394566	5.66703	5.1242	5.76491	1.70097	1.39906	0.382177	0.233225	0.733891	0.310525	0.470954	-2.0073	-0.709272	-0.771726	16.8723	-3.14239	-3.91265	-3.13584	3.48996	2.56453	2.82726	-2.22188	-0.0713628	0.0144508	0	0.706678	0.254094	0.233861	0.456067	0.538572	0.590119	0.35207	-0.0433904	0.157881	0.311356	0.504222	0.213068	0.128982	-0.135458	0.145212	-0.366911	-1.24765	-0.412622	-0.0503226	0.388765
101	1.793e-05	0.0270203	0	-0.682818	-0.385588	5.32338	4.8993	5.81037	1.68454	0.965071	0.308488	0.210164	0.665921	0.555758	0.483479	-1.75117	-0.0431406	-0.431559	-0.19987	-3.26886	-2.92938	-3.26287	3.48304	2.63968	2.814	-2.27472	-0.0269876	0.0145562	0	0.668521	0.262326	0.471327	0.597441	0.552081	0.48393	0.0980375	0.1461	0.148368	0.333102	0.447911	-0.0101315	-0.122119	-0.644417	0.600293	-0.00722296	-1.03506	-0.807212	-0.0560289	0.444414
[truncated: 100 more rows]
[truncated: 20 more columns]

## Sheet: Calc
Country	United Kingdom
Region	1
GDP	35445
PPP XR	0.649
Age-68.5	0
Male	0.5
Bed occupancy	0.8
Hospital type	3
	Price	Probability of admission																		Conditional length of stay																		Cost
[truncated: 1,008 more rows]
[truncated: 6 more columns]
